# Supplementary material for: Correlates of tuberculosis in children under the age of 15 years
Source: PLoS One. 2025 Feb 12;20(2):e0312570. doi: 10.1371/journal.pone.0312570 (PMC11819535; doi:10.1371/journal.pone.0312570)
Supplement: S1 Dataset — (XLSX) [file pone.0312570.s002.xlsx]

## Sheet: Sheet1
5.Sex	7.Height	8.weight	9.weight for age	10.height for age	11.weight for height	12.muac	13.Tb	14. type_tb	15.Dx	16.comorbidities	code_comorbidities_1	17.rvd	18.malnutrition	19.typ_malnutrition	20.sxs_1	20.sxs_2	20.sxs_3	20.sxs_4	20.sxs_5	20.sxs_6	21.sxs_7	22.how_dx_confirmed	23.cxr	24.sputum_genexpert	25.sputum_microscopy	26.stool_gastric_genexp	27.gastric_genexpert	28.urine _lam	29.bcg_vacination	30.Contact_child_tb	31. child_preventive_theraphy	33.relatioship_child	34.dx_tb	35.if_receive_ tb_tx	36.Formal_employment	37.how_many_people_live_your house	38.how_ many_ bedrooms_ does_house_have	39.highest_number_sleep_room_house	41.cd4_count	42.cd4%	43.WBC	44.neutrophil	45.lymphocytes	46. monocytes	47.basophil	48.hemoglobin	49.platelets	50.vl	51.alt
2	45	25		-2SD	-3SD	11cm	1	PTB	SAM	Diabetes	1	1	1	1	1	1	1	1	1	1	vomiting	2	abnormal	positive	positive	positive	positive	positive	1	1	0	1	1	1	0	10	1	6	246	0.18	10	2.44	7.777	2.46	2.34	2.34	246	1638	23
2	69.5	5.2				9.5	1	disseminated	disseminated tb	sam	1	0	1	1	1	0	1	1	1	0		2						yes	1		0	1	0	0	0	5	4				5.5	2.06	2.49	0.96		10.9	607
2	69	4.2				9.5	1	disseminated	disseminated tb	sam	1	0	1	1	1	0	1	1	1	0		2						yes	1		0	1	0	0	0	5	4				5.5	2.06	2.49	0.96		10.9	607
1	67.8	5.5				11.2	1	disseminated	disseminated	seizure	1	1	1	1	0	0	1	1	1	0		2						yes	1	0	0											7.51	2.94	0.61		8.1	15.3
1	68	5.6				11.2	1	disseminated	disseminated	seizure	1	1	1	1	0	0	1	1	1	0		2						yes	1	0	0											7.51	2.94	0.61		8.1	15.3
1	109	8.5				11	1	disseminated	SAM c dss TB	cerebral palsy , epilepsy	1	0	1		0	0	0	1	0	1	body weakness	2						yes
1	66	5.9				11	1	disseminated			0	1	1	1	0	0	1	1	0	0		2						yes
2	75	6.7					1	DSS	sam c edema		0	0	0	1	1	0	1	1	0	0		2						yes	1
1	108	10				10.4	1	dss	Sam c dss TB		0	0	0	1	0	0	1	1	0	0		2						yes
2	55	3					1	dss	infantile syndrome c PDA,ASD AV Defect	ASD,AV PDA	1	0	0		0	1	1	0	1	0		1						yes	1
2	55	3					1	dss	infantile syndrome c PDA,ASD AV Defect	ASD,AV PDA	1	0	0		0	1	1	0	1	0		1						yes	1
1	56	3.6				8.6	1	dss	ptb		0	1	1	1	0	0	0	0	0	1	difficulty breathing	1						yes	1												13.2	4.2	7.14	1.86		10
2	73	8.2					1	dss	Sam c Persistent Diarrhea		0	1	1	1	0	0	0	0	0	1	diarrhea vomiting	1						yes	1												8	3.35	4.05	0.6		9.4	566
1	71	6.1					1	PTB	SAM with wasting		0	0	1	1	0	0	1	1	0	1	vomiting, diarrhoea	2		negative				positive	1	0		1	0		0	4	2				14	3.04	9.79	1.18		11.1	436
2	86	8					1	pulmonary	SAM secondary to AGE		0	0	1	2	0	0	0	0	0	1	vomitting , diarrhea	1						yes	1
2	74	8					1	dss	persistent diarrhea		0	1	0		0	1	0	0	0	0	vomitting , diarrhea	1						yes	1												5.19	35.6	12.77	3.55
2	129	25				16.4	1	PTB	Eczema		0	1	0		1	0	0	1	0	1	generalized rash	2				negative		positive		0						6	1	6			8.2	5.9	1.84	0.46		11.5	255
2	54	3.7				9.3	1	dsss	dss t.b		0	0	1	1	0	0	0	1	0	0		1						yes	1												12.8	3.05	8.35	1.41		10.5	597
1	85	8.7				11.4	1	pulmonary	SAM secondary AGE		0	0	1	1	0	1	1	0	0	0	diarrhea	1							1
1	70	5.8				10.3	1	PTB	SAM		0	1	1	1	0	1	1	0	0	1	vomiting	2				negative		positive	1												9.7	4.55	4.43	0.72		10	255
2	52.7	2.95				o.3	1		SAM 2 ADD		0	1	1	1	0	1	0	0	0	0	diarrhea	2						yes	1												13.1	6.13	5.87	1.11
2	7.3	9.2					1	dss	status epilepticus	hydrocephalus	1	0	1	1	0	0	0	0	0	0	seizures	1						yes	1												19.4	10.98	7.04	1.38
1	62	5.3				11	1	dss	severe anemia, pdd c dehydrated		0	1	1	1	0	1	1	0	0	0	diarrhea	2						yes	1												10.3	0.53	9.49	0.29		2.5	321
2	78	8.7				13	1	PTB	SAM		0	0	1	1	1	0	0	1	0	1	diarrhoea	2		negative		negative		positive	1	0		3	0		0						7.4	3.26	3.72	0.42		15.9	141
2	71	6.1					1	PTB	SAM with wasting	Pneumonia	1	1	1	1	1	1	1	1	1	1	vomiting, diarrhoea	1					negative	positive	1	1	0	1	1	0							11.4	2.27	8.26	0.87		8.3	422
1	83	9.5					0		Acute gastroenteritis		0	0	0		0	0	0	0	0	0									1	0											2.8	1.39	1.08	0.34		11.8	251
1	39	4.1					0		Severe anemia		0	0	0		0	0	0	0	0	0									1												4.6	0.17	4.3	0.13		5.1	79
2	90	11.5					0		URTI		0	0	0		0	0	0	0	0	0									1	0											7.3	5.6	1.12	0.58		11	289
2	104	11.7				12.3	1	PTB	Severe malaria	Severe anemia	1	1	1	1	1	1	1	1	1	0		1	Abnormal			negative		Negative													3.2	2.14	0.89	0.17		6.2		9360000
2	103.5	14.5					0		Hemolytic crisis	Sickle Cell Disease	1	0	0		0	0	0	0	0	0										0											19					7.8
1	60	4.5					0		Pneumonia		0	0	0		0	0	0	0	0	0									1												13.4	6.1	5.28	2.02		8.6	790
2	72	7.1					0		Acute gastroenteritis		0	0	0		0	0	0	0	0	0									1			1			0
1	69	5.8					1	PTB	SAM with severe wasting	Tinea corporis	1	1	1	1	0	1	1	1	0	0		1					negative	positive	1	0	0	1	0		0						12.4	3.42	7.73	1.25		9.2	390	2350000
1	76.6	6.7					1	PTB	SAM with severe wasting	Herpetic keratitis	1	1	1	1	1	0	1	1	1	0		1						positive	1	1		1			0	2	1				2.37	5.97	14.22	3.51		8.8	394
1	#REF!	15					1	Pott's disease	Lumbar spinal injury	Severe anemia, Epilepsy	1	0	0		0	0	0	0	0	0		1						positive													4.5	0.16	3.99	0.35		1.9	45
1	77	7.5					1	TB adenitis	SAM with severe wasting	Sepsis, Bazin disease	1	1	1	1	1	1	1	1	0	1	generalized rash	1						positive		0	1	1			0
1	143	35					0		Poorly controlled seizures	Epilepsy	1	0	0		0	0	0	0	0	0																					4	1.53	2.16	0.3		8.9	200
1	133	35					0		Acute Kidney injury		0	0	0		0	0	0	0	0	0										0											6.6	2.99	2.95	0.66		19.8	123
1	125	24					0		Space occupying lesion		0	0	0		0	0	0	0	0	0												2			1						4.6	2.62	1.78	0.2		11.6	527
2	54.5	3.6				8.6	1	PTB	Acyanotic congenital heart disease	Down syndrome	1	0	1	1	0	1	1	0	0	0		1						positive	1	0											12.1		3.81			10.1	198
2	#REF!	14					0		UTI		0	0	0		0	0	0	0	0	0									1												4.7	1.61	2.68	0.41		12.4	309
1	#REF!	11.2					0		Febrile illness		0	0	0		0	0	0	0	0	0
1	#REF!	11.95					0		URTI		0	0	0		0	0	0	0	0	0									1												7.3	3.53	2.9	0.88		10.7	291
1	104	16.7					0		Severe anemia		0	0	0		0	0	0	0	0	0									1												7.8		6.61			6	50
1	63	4.4					0		SAM with severe wasting	Pneumonia	1	0	1	1	0	0	0	0	0	0									1	0		1	0		0
2	77	7					0		SAM with severe wasting		0	0	1	1	0	0	0	0	0	0									1	0		1			0						16.5		7.49			8	200
2	64.5	6.55				11.9	0		Pneumonia	Down syndrome	1	0	0		0	0	0	0	0	0									1	0		1	0		0
2	71	6.75					1	PTB	Impetigo bullosa		0	1	1	2	0	0	1	1	0	0		1							1												11.6		8.26			13.6	142		17.5
2	71	6.1				11	0		Febrile illness	Cerebral palsy	1	0	1	1	0	0	0	0	0	0																					10.6	6.48	3.54	0.58		10.1	116
2	70	6.2					1	PTB	SAM with edema	Cerebral palsy	1	0	1	1	0	0	1	1	0	0		1					negative	positive	1	0											12.8	8.96	3.26	0.58		8.2	158		297.3
1	79	6.6				11	1	PTB	SAM with wasting		0	0	1	1	0	0	1	1	0	1	vomiting, diarrhoea	2						positive	1	1	1	1			0						11.1	3.1	6.75	1.25		8.9	535
2	71	5.7					0		SAM with edema and wasting	Oral candidiasis	1	0	1	1	0	0	0	0	0	0									1												6.4	1.13	4.94	0.33		6.6	541
1	117	10.7					0		Pneumonia		0	0	0		0	1	0	1	0	0									1	0											6.6	2.75	3.24	0.61		12.5	304
2	67	4.1					0		SAM with severe wasting	Cerebral palsy	1	0	1	1	0	0	0	0	0	0									1	0		1			0						8	1.82	5.68	0.5		13	371
1	#REF!	8.65					0		Acute bronchiolitis		0	0	0		0	0	0	0	0	0									1
2	66	6.5				12.6	0		Acute gastroenteritis		0	0	0		0	0	0	0	0	0
1	61	6.3					0		Pneumonia		0	1	0		0	0	0	0	0	0									1	0
2	#REF!	18.9					0		Abdominal vaso-occlusive crisis	Sickle Cell Disease	1	0	0		0	0	0	0	0	0																					4.7	2.24	2.04	0.42		3.3	379
2	#REF!	16					0		Acute tonsillitis		0	0	0		0	0	0	0	0	0																					5.4	3.24	1.93	0.23		16.1	90
2	114	18.2					0		Acute pharyngotonsillitis	Rheumatic heart disease	1	0	0		0	0	0	0	0	0																					5.7					9.1	181
1	76	7.2					0		Complicated malaria	Severe anemia	1	0	0		0	1	0	0	0	1	vomiting, diarrhoea								1			1			0						5.8	1.03	4.44	0.33		5.1			12.2
1	130	22					0		Mild asthmatic exacerbation	Asthma	1	0	0		0	0	0	0	0	0
2	69	4.8				9.7	0		SAM with wasting		0	0	1	1	1	1	1	0	0	0	diarrhoea						negative		1	0		1			0						10.8	7.29	2.96	0.55		10.7	355
1	73	7.2					0		Acute pharyngotonsillitis		0	0	0		1	0	0	0	0	1	vomiting, diarrhoea								1												13	4.29	7.66	1.05		10.7	431
1	#REF!	16					0		Complicated malaria	Severe anemia	1	0	0		1	1	0	1	0	0	vomiting																				3.42	23.12	7.28	3.8		5.3	342
2	135	49.3					0		Pneumonia		0	1	0		0	1	1	1	0	0				negative				Negative		0									101	5	17.3	15.12	1.26	0.92		10.6	348
2	73	9.2				14	1	PTB	SAM with edema	Severe anemia	1	0	1	1	1	1	1	1	0	1	vomiting, diarrhoea	2						positive	1	0											5.7	2.26	2.9	0.54		5.5	639
1	72	8					0		pneumonia		0	0	0		0	1	0	0	0	0	running nose
1	#REF!	12.7					0		status epileptic		0	0	0		0	0	0	0	0	0	seizures																				14.1	11.63	1.75	0.72
1	79	8.4					0		AGE		0	0	0		0	0	0	0	0	0
2	57	5					0				0		1	1	0	0	1	0	0	0	enlarged head																				5.2	1.39	3.39	0.51		14.4
2	57	5					0				0		1	1	0	0	1	0	0	0	enlarged head																				5.2	1.39	3.39	0.51		14.4
1	65	7					0		pneumonia		0	0	0		0	1	0	0	0	1	running nose ,swellen lef eye																				6.1	3.2	2.55	0.35		10.7	181
1	62	7					0		bullous impetigo		0	0	0		0	0	0	0	0	1	pustuler lesion																				18.1	4.43	11.91	1.76		9.5	450
1	56	39					1	ptb	ptb c diarriahea	rvd	1	1	0		1	1	0	0	0	0	diarrhea	2						yes	1												4.2	3.3	0.84	0.33		7.2	421
1	67	10.2					0		AGE		0	0	0		0	0	0	0	0	1	diarrhea																				6.6	0.92	5.34	0.34		9.5
1	83	9.4					0		AGE		0	0	1	2	1	1	0	0	0	1	diarrhea
1	#REF!	#REF!					0		diarrhea		0	0	0		0	0	0	0	0	1	diarrhea
1	97	12					0		poising		0	0	0		0	0	0	0	0	1	hallucinations
2	101	14.2					0		acutje tonsillitis		0	0	0		0	1	0	0	0	0	sneezing
1	#REF!	10					0				0	0	0		1	0	0	0	0	1	seizure
1	70	8					0		diarrhea		0	0	0		1	0	0	0	0	0	vomiting, diarrhea
1	80	6.8					0		acute malnutrition	cerebral palsy	1	0	1	1	1	0	0	0	0	0	vomiting
2	129	27.5					0	ptb	ptb		0	0	0		0	1	1	1	0	0	coughing	1																			4.2	1.47	2.39	0.34		11.3
1	#REF!	11					0		oral candidiasis c sam		0	0	1	1	0	0	0	0	0	1	whitish sore																				7.5	4.37	2.61	0.52		12	250
2	30	27.7					0		uti		0	0	0		1	0	0	0	0	0																					3.2	1.61	1.4	0.2		12.7	290
1	#REF!	#REF!					0		febrile seizures		0	0	0		0	1	0	0	0	1	vomiting																				7.4	1.94	5.04	0.42		11.4	475
2	70	7.3					0		hypovolemic shock 2o diarrhea		0	0	0		0	0	0	0	0	1	diarrhea
1	126	20					0		vsd	ckd	1	0	0		0	1	0	0	0	0																						11.5	24.1	4.7		10.7	133
1	73	9.6					0		sam c oedema		0	0	0	1	0	0	0	0	0	1	swelling
2	68.5	7.75					0		AGE		0	0	0		0	0	0	0	0	0
2	130	12					0		poisoning		0		0		0	0	0	0	0	1	vomiting																				15.6	11.39	3.46	0.75		10.8	345
1	126	38					0		Asthma		0	1	0		1	1	0	0	0	0																					8.8	5.78	2.38	0.63		13.8	295
1	#REF!	9.4					0		pneumonia		0	0	0		0	1	0	0	0	0	difficulty breathing
1	#REF!	8					0		febrile illness		0	0	0		1	0	0	0	0	0
1	#REF!	8					0		febrile illness		0	0	0		1	0	0	0	0	0
1	75.5	13					0		diarrhea		0	0	0		0	0	0	0	0	0																					11.8	6.81	3.28	1.71		12.1	947
1	71	8.2					0		bronchiolitis		0	0	0		0	1	0	0	0	0
1	122	18.75					0		tonsillitis		0	0	0		1	0	0	0	0	0
2	117	23					0		Nephrotic syndrome		0	0	0		0	0	0	0	0	0																					13.6	8.51	2.76	2.33		14	394
2	72	8					0		Pneumonia		0	0	0		1	1	0	1	0	0							negative
1	#REF!	20					0		Space occupying lesion		0	0	0		0	0	0	0	0	0																					5.6	2.77	2.44	0.39		13.3	423
2	66	6.4					0		Severe anemia		0	0	0		0	1	0	0	0	0	diarrhoea									0											0					4.2	479
2	72	10.2					0		Nephrotic syndrome		0	0	0		0	0	0	0	0	0									1												13.5	2.05	9.68	1.48		10.9	542		15.1
1	69	6.5				10.9	0		Pneumonia		0	0	1	1	1	1	1	1	0	0						negative			1	0
1	124	24.15				14	0		Lymphoma	Tinea corporis	1	0	1	1	0	0	0	0	0	0										0											3.78	10.55	18.64	8.62		6.7	84
2	110	17.1					0		Severe anemia		0	0	0		0	0	0	0	0	0									1	0											8.8	5.54	2.69	0.57		2	359
2	174	58					0		Angina pectoris		0	0	0		0	0	0	0	0	0										0											4	1.41	2.32	0.27		10.9	266
2	#REF!	15.7					0		VOC	Sickle Cell Disease	1	0	0		0	0	0	0	0	0																					19.3	14.71	3.67	0.93		8.4	355
1	72	7.3					0		Pneumonia		0	0	0		1	1	0	0	0	0									1	0
2	72	5.3					0		SAM with wasting		0	0	1	1	0	0	0	1	0	1	diarrhoea					negative			1												11.5	6.89	3.91	0.7		12.5	452
2	94	14					0		Foreign body in airway	Asthma	1	0	0		0	0	0	0	0	0									1	0		1	0		1	4	2				11.2	7.6	2.81	0.78		11.4	350
1	62	6					0		Coryzal illness		0	0	0		1	1	0	0	0	0									1	0		1	0								10.3	3.39	6.03	0.89		9.9	373
1	#REF!	19.4					0		Febrile illness		0	0	0		1	1	0	0	0	0									1	0		1	0								15.8	13.43	1.45	0.92		12.6	410
1	86	9.2					0		Acute diarrheal disease	URTI	1	0	0		0	1	0	1	0	0									1	0		2	0		1						5.9	2.44	3.03	0.44		10.4	619
2	#REF!	8.5					0		Acute gastroenteritis	URTI	1	0	0		1	1	0	0	0	1	vomiting, diarrhoea								1
1	68	7					0		Pneumonia	Acute gastroenteritis, dck	1	0	1	2	0	0	0	0	0	0									1	0		2	0		0						15.4	7.87	6.45	1.08		12.8	721
1	78	10.4					0		Febrile seizures		0	0	0		0	0	0	0	0	0									1	0		1	0		1						5.8	1.6	3.62	0.59		11.9	325
1	74	9					0		Pneumonia		0	0	0		1	1	0	0	0	0									1	0		1	0		0	7	5				5.2	2.4	2.17	0.63		8.6	69
1	105	14.8					0		UTI	Tinea capitis	1	0	0		0	0	0	0	0	0									1	0		1	0								8.2	4.14	3.4	0.66		12.6	253
1	71.5	10.1					0		Hyperactive airway disease		0		0		1	1	0	0	0	1	diarrhoea								1	0		1	0		0	5	2				6.4	2.11	3.72	0.57		22.2	283
2	75	8.1					0		Severe anemia		0	0	0		1	1	0	1	0	0									1	0		1	0								6.9	1.31	5.29	0.3		2.6	69
1	100	10.2					0		Status epilepticus	Cerebral palsy	1	0	0		0	0	0	0	0	0										0		1	0								1.8					5.2	86
2	132	25.3					0		Severe malaria		0	0	0		1	0	0	0	0	1	vomiting, headache, fatigue								1	0		1	0		0	5	2				7.2	5.56	1.33	0.31		10.1	186
1	#REF!	3.8					0		Pneumonia	Congenital Louis	1		0		1	0	1	0	0	0												1									12.6	2.34	8.32	1.94		11.4	207
1	129	18					0		Lymphoma		0	0	0		0	1	1	1	0	1	bilateral neck swelling, headache			negative		negative			1	0		1	0								3.06	27.02	2.14	1.44		10.9	595
1	#REF!	5.3					1	PTB	Pneumonia	Acute gastroenteritis	1	0	0		1	1	0	1	0	1	diarrhoea	1						positive	1			1									0.1	2.63	3.05	0.32		5.4	12
1	#REF!	50					0		Nephritic syndrome		0	0	0		0	0	0	0	0	0									1	0		2	0								6.1	2.75	2.7	0.65		12.4	291
2	148	34					0		Severe anemia	Severe malaria	1	1	0		1	0	0	0	0	1	headache									0		1	0								8.5	4.18	3.06	1.26		4.1	338
2	155	35.1					0		Severe anemia	Sickle Cell Disease	1	0	0		0	0	0	0	0	1	headache, fatigue									1		1									4.2	1.19	2.71	0.29		4.1	453
1	#REF!	7.75					0		Coryzal illness		0	0	0		1	1	0	1	0	0	vomiting								1	0		1	0								14.8	9.49	3.63	1.69		7.7	289
2	#REF!	12.8					0		Febrile illness		0	0	0		1	1	0	0	0	1	vomiting																				10.9	8.15	2.1	0.64		12.3	318
1	85.5	11.8					0		Acute hepatitis		0	0	0		1	1	0	0	0	0	vomiting, yellow stool, yellow eyes								1	1	0	1			0	7	2				8.9	4.06	4.29	0.55		9	357
1	#REF!	13					1	TB pericarditis	Nephrotic syndrome	pericardial effusion	1	0	0		1	1	0	0	0	1	distended abdomen, general body swelling	1	Abnormal							0											4.1	2.1	1.74	0.26		9.1	160
2	#REF!	20.7					0		VOC	Sickle Cell Disease	1	0	0		0	1	0	1	0	1	joint pain, stomach ache, chest pain								1	0											4.31	10.86	3.35189	5.65		20.4	234
1	121.6	12.9				11.3	0		Severe anemia	Cerebral palsy	1	0	1	1	0	0	1	0	0	1	diarrhoea																				4.9	2.73	0.89	0.89		1.7	971
2	60	4.6					0		Pneumonia	Infantile SAM	1		1	1	1	1	0	1	0	0						negative			1												2.99	17.82	5.53	6.55		10.4	276
2	124	21.7					0		VOC	Sickle Cell Disease	1	0	0		1	0	0	1	0	1	abdominal pain								1	0		2	0								18.1	8.49	7.24	2.37		6.6	616
2	95	10.9					1	PTB	Pneumonia	Acute gastroenteritis	1	0	1	2	1	1	0	0	0	1	abdominal pain, chest pain	1	Abnormal	negative		negative				0											2.3	0.94	0.97	0.39		9.1
2	#REF!	9.5					0		Febrile illness		0	0	0		1	1	0	0	0	0									1	0											9.6	8.36	0.85	0.38		11.4	379
1	167	16.5					0				0	0	0		1	0	0	0	0	0	seizure
2	112	4.9					0		heart failure due VSD		0	0	0		0	0	0	0	0	0	difficulty breathing, running nose																				14.8	8.82	5.15	0.83		12.7
2	112	4.9					0		heart failure due VSD		0	0	0		0	0	0	0	0	0	difficulty breathing, running nose																				14.8	8.82	5.15	0.83		12.7
2	108	25					0				0	0	0		0	1	0	0	0	1	headache , palpitation																				3.1	1.36	1	0.19		9.5
1	95	11					0		febrile seizure		0	0	0		0	0	0	0	0	0																					13.4	7.8	4.76	0.84		10.6
1	66.8	7.3					0		AGE	dehydration	1	0	0		0	0	0	0	0	1	vomiting
1	77	8					0				0	0	0		1	0	0	0	0	1	diarrhea																				10.3	6.75	2.47	1.08		5.16	424
2	113	19.96					0		anemia		0	0	0		0	0	0	0	0	1	vomitting , weakness,epistaxis																				3.9	1.63	1.73	0.34		3.3	5000
1	80.5	8.6					0		hyperactive airway disease		0	0	0		0	0	0	0	0	1	difficulty breathing
1	#REF!	99					0		urti		0	0	0		0	0	0	0	0	0
2	#REF!	10.1					0		severe malaria		0	0	0		1	0	0	0	0	1	shivering																				3.5					11	311
1	126	26					0		AGE	URTI	1	0	0		1	0	0	0	0	1	diarrhea , headaches
2	106	39					0		epistaxis		0	0	0		0	0	0	0	0	1	nose bleed																				5.9	2.36	2.76	0.8		11.5
1	#REF!	22.4					1	ptb	ptb	hiv	1	1	0		1	1	1	1	1	1	chest pain	1	yes																		4.5					9.5
1	105	15.9					0		AGE		0	0	0		0	0	0	0	0	1	diarrhea
2	#REF!	8.8					0		seizure		0	0	0		0	0	0	0	0	1	fitting
2	71.2	5.7					1	ptb	AGE		0	0	1	1	0	0	0	0	0	1	diarrhea	2						yes													13.1	7.11	4.66	1.32		10.9	375
2	#REF!	#REF!					0		tonsillitis		0	0	0		0	0	0	0	1	0																					16.4	9.51	5.03	1.79		9.8	251
1	#REF!	8.95					0		AGE		0	0	0		0	0	0	0	0	1	diarrhea								1
2	123	21.3					0		AGE		0	0	0		1	0	0	0	0	1	vomiting ,headache
1	131.5	24.8					0		vasooclussive crisis		0	0	0		0	0	0	0	0	1	joint pain																				2.32	18.79	2.78	1.62		8.5	363
1	96	15.3					0		tonsillitis		0	0	0		1	0	0	1	0	0																					8	4.99	2.48	0.53		11	164
1	#REF!	5.3					1		ptb		0		1	1	0	0	1	0	0	0		2							1	1	0
1	#REF!	#REF!					0		bronchiolitis		0	0	0		1	0	0	0	0	0	cough																				8	2.7	4.71	0.92		10.5	346
1	#REF!	9.9					0		bronchiolitis		0	0	0		0	0	0	0	0	0	cough,wheezing, runing nose ,difficulty breathing
2	#REF!	13					0		AGE		0		0		0	0	0	0	0	0	difficulty breathing, running nose
2	67	7					0		bronchiolitis		0	0	0		0	0	0	0	0	1	coughing , nasal congestion
1	71	9.7					0		AGE		0	0	0		0	0	0	0	0	0	diarrhea
1	#REF!	39.4					0		vasooclussive crisis		0	0	0		0	0	0	0	0	0	body pain																				2.54	17.3	6.25	1.85		6.6	360
1	76	7.8					0		febrile seizure		0	0	0		1	0	0	0	0	0																					2.14	12.69	6.55	2.16		7.9	213
2	107	31					0		dm		0	0	0		1	0	0	0	0	0	diarrhea																				6.6	3.39	2.8	0.41		15.5	362
1	85	7.5					1	dss tb	SAM with Severe wasting	anemia	1	0	1	1	0	0	0	1	0	0	vomiting
1	142	30.5					0	tb adentitis	AGE	tb adentitis	1	0	0		1	0	0	0	0	1	tender jaw	1							1												8.8	7.86	0.77	0.18		6.1	81
1	61	4.9					0		pneumonia	MAM	1	0	1	2	0	0	0	0	0	0	cough , difficult breathing																				3.4					9.8	311
1	87	13.7					0		febrile illness		0	0	0		1	0	0	0	0	1	diarrhea								1
2	77	6.25					1	dss tb	AGE	sam with dehydration	1	1	1	1	0	0	0	1	0	0	diarrhea	2						yes	1
2	#REF!	44					0		AGE		0	0	0		0	0	0	0	0	1	vomiting diarrhea																				5.8	4.65	0.88	0.28		12.7	235
2	60.4	5.8					0		AGE		0	0	0		1	0	0	0	0	1	diarrhea
1	79	9					0		AGE		0	0	0		1	0	0	0	0	0	diarrhea , vomiting
1	95	12.4					0		pneumonia	age	1	0	0		1	0	0	0	0	0	vomiting
1	78	8.2					0		AGE	tonsillitis	1	0	0		0	0	0	0	0	1	vomiting diarrhea
1	75	7.7					0		pneumonia		0	0	0		1	0	0	0	0	1	cough																				3.6					10.9
1	79	8.1				118	0		AGE		0	0	1	1	0	0	0	0	0	1	vomiting diarrhea
2	88	9.2					0		urti		0	0	0		1	0	0	0	0	0	cough																				5.8					8.3	135
2	96	13.3					0		tonsillitis		0	0	0		1	0	0	0	0	1	cough
1	67	7.3					0		urti		0	0	0		0	0	0	1	0	1	cough,sneezing,
2	130	30.5					0		Nephrotic syndrome		0	0	0		0	0	0	0	0	1	Generalized body swelling								1												7.3	4.25	2.56	0.49		11.3			13.3
2	#REF!	6					0		Febrile seizures	Cerebral palsy	1	0	0		1	0	0	0	0	0									1												0					10.5
1	#REF!	15.9					0		Severe anemia	Sickle Cell Disease	1	0	0		1	1	0	0	0	1	Generalized body swelling									0											4.92					5.8	224		17.3
2	87	11					0		Severe anemia	Sickle Cell Disease	1	0	0		0	0	0	0	0	1	palpitations								1	0		2			0						13.6	4.15	8.13	1.32		13.6	92
1	75	9.2					0		Febrile seizures	Pneumonia, AGE	1	0	0		0	0	0	0	0	1	vomiting, convulsions								1	0		2	0		1
1	87	13					0		Severe anemia	Sickle Cell Disease	1	0	0		1	0	1	1	0	1	weakness								1	0											20.1	7.94	10.51	1.65		7.9	400
2	150	40					0		Acute pharyngotonsillitis		0	0	0		1	1	0	0	0	1	headache, dizziness																				11.7	7.5	2.92	1.28		13.3	475
2	85	8.6					1	PTB	Acute gastroenteritis		0	0	1	1	1	0	1	1	0	1	diarrhoea	2				negative		positive
1	115	19					0		VOC	Sickle Cell Disease	1	0	0		1	1	1	1	0	1	abdominal pain									0		1									4.32		3.35966			6.3	271		54
1	108.3	11.55					0		Acute gastroenteritis	Oral candidiasis	1	1	1	1	1	1	1	0	0	1	vomiting, diarrhoea							Negative	1	1		2			0
2	77	9.1					0		Enteric fever	Acute gastroenteritis	1	0	0		1	0	0	1	0	1	vomiting								1	0											6.6	2.2	3.95	0.46		9.1	280
2	#REF!	44.8					1	Pott's disease	Pott's disease (relapse)		0	0	0		1	1	1	0	1	1	backache, vomiting	1				negative				0		1									7.1	5.71	1.12	0.27		13.2	203
2	104	13.5					0		pharyngotonsillitis		0	0	0		1	1	1	1	0	1	vomiting								1	0		1	0								10.8	8.97	1.44	0.39		12.6	389
1	70	5.85					0		Acute gastroenteritis		0	0	1	1	1	0	1	0	0	1	vomiting, diarrhoea								1	0											5.5					6.9	1096
1	139.6	25.9					0				0	0	0		1	1	0	0	0	1	chest pain									0		2	0		1	4	2				2.32	21.3	1.42	0.49		11.1
1	52.5	3.4					0		Pneumonia	Severe anemia	1	0	0		1	1	0	0	0	1	abdominal pain								1	0											2.12	10.47	8.8	1.93		6.2	396
1	134	26.3					0		VOC	Sickle Cell Disease	1	0	0		0	1	0	0	0	1	headache, abdominal pain									0		1									15.4	12.12	1.94	1.34		8.6	367
2	76	5.8					1	PTB	SAM with wasting	Cerebral palsy	1	0	1	1	1	0	1	0	0	0		1		negative	No Acid-fast bacilli		negative	positive	1
1	94	11					0		Acute gastroenteritis		0	0	0		0	1	0	1	0	1	vomiting, diarrhoea								1	0		2	0		1
1	66	6					0		Acute gastroenteritis	Oral candidiasis	1	0	1	2	1	0	0	1	0	1	vomiting, diarrhoea								1	0		1	0								6.3	1.35	4.06	0.89		11.9	604
1	#REF!	3.6					0		urti		0	0	0	2	1	0	0	0	0	0	difficulty breathing, running nose
1	105	27					0		Severe anemia	Lymphoma	1	0	1	1	1	1	1	0	0	1	weakness, ascites, diarrhoea, generalized cervical lymphadenopathy			negative						0											5.5	3.08	1.23	1.19		9.5	128		39.4
1	58.5	5.1					0		anemia		0	0	0		1	0	0	0	0	0	difficulty feeding,sob																				2.1	0.74	1.04	0.32		5.7	241
2	65	7.4					0		Pneumonia		0	0	0		1	1	0	0	0	0									1	0		1	0								8.4	1.48	5.73	1.19		11.3
1	67	5.9					1	dss	SAM c ptb		0	0	1	1	1	1	0	0	0	0		1							1												2.56	22.7	2.53	0.79		8.3
1	98	13					0		Pneumonia	hemorrhoids	1	0	0		1	1	0	0	0	0																					12.4	10.84	0.68	0.88		10.3	298
2	67.5	5.95					0		SAM with Severe wasting		0	1	1	1	0	0	1	0	0	0	diarrhea																				9.4	3.89	4.64	0.86		11	376
2	153	38					0		Severe anemia	Tinea capitis	1	0	0		0	0	0	0	0	1	abdominal pain									0											6.4	4	1.76	0.64		6.2	203
2	64	6.45					0		urti		0	0	0		1	0	0	0	0	0																					7.5	1.9	5.05	0.56		10.8	113
2	80	9					0		Acute diarrheal disease	febrile illness	1	0	0		1	0	0	1	0	1	diarrhoea								1
1	74	7.3					0		SAM with Severe wasting 2 to PDd		0	0	1	1	0	0	0	0	0	0	diarrhea , vomiting																				2.4		6.62			8.8	482
2	106	12.6					0		Severe anemia		0	0	0		1	1	0	0	0	1	abdominal pain, palpitations								1												2.9	0.26	2.52	0.12		2.4	874
2	82	8.5				11	0		SAM c wasting c diarrhea		0	0	1	1	0	0	1	0	0	0																					14.4	7.39	6.57	0.45		8	222
1	77	7.91					0		AGE c dehydration		0	0	0		0	0	0	0	0	0
2	134	22					0		urti		0	0	0		1	0	0	0	0	0	cough																				3.9	2.32	1.1	0.49		10.9	235
2	#REF!	52.2					0		Epilepsy	Pneumonia	1	0	0		0	1	0	0	0	1	convulsions																				15.5	12.57	2.02	0.91		13	351
2	66.5	6.3					0		age e dehydration		0	0	0		1	0	0	0	0	1	diarrhea
2	#REF!	8.5					0		Pneumonia		0	0	0		0	1	0	0	0	0									1			1			0						16	10.32	4.93	0.75		10.6	586
1	#REF!	14					0		anema		0	0	0		0	0	0	0	0	0	headache , palpitation , dizziness epigastric pain																				2.5		1.94425			2.5	11
2	58	4.5					0		febrile illness		0	0	0		1	0	0	0	0	0
2	72.2	6.2					0		Acute gastroenteritis		0	0	1	1	0	0	1	0	0	0
2	#REF!	8.1					0		sam c edema		0	0	1	1	0	0	1	1	0	0
1	#REF!	24					0		dka		0	0	0		0	0	0	0	0	0	feeling hunger																				17.1	13.56	2.51	1.03		10.9	455
2	104.4	20.9					0		pharyngotonsillitis	malaria	1	0	0		1	0	0	1	0	1	sore throat, vomiting									0		1	0								6.1	4.15	1.46	0.49		9	228
1	111.5	16					0		Acute gastroenteritis	acute tonsillitis, febrile convulsions	1	0	0		1	0	0	1	0	1	diarrhoea, convulsions									0											7.1	5.1	1.36	0.65		12.2	96
2	84	8.5					0		anemia 2 scd	sam with dehydration	1	0	1	1	0	0	0	0	0	1	cough, diarrhea																				5		3.58			8.6	418
2	#REF!	#REF!					0		febrile illness	spina bifida	1	0	0		0	0	0	0	0	1	mass on the back																				5.5	2.13	3.08	0.29		10.7
2	117	18.5					0		pharyngotonsillitis		0	0	0		1	0	0	0	0	1	sore throat									0											3.5	2.18	0.97	0.34		11.3	353
1	#REF!	#REF!					0		meningomyelocele		0	0	0		1	0	0	0	0	1
2	125	26					0		heart failure	anemia , nephrotic syndrome	1	0	0		1	0	0	0	0	1	cough																				7.3	2.22	4.7	0.38		8.8	220
1	123	20					0		VOC	Sickle Cell Disease	1	0	0		0	0	0	0	0	1	Joint pains, backache								1	0		3									17.5	10.06	5.09	2.35		8	345
1	#REF!	2.1					0		bronchite	pneumonia	1	0	0		1	0	0	0	0	1	cough,sob,difficulty breat feeding																				18.1					2.33	742
2	#REF!	13.2				12.9	0		meningoencephalitis	sepsis	1	0	0		0	0	0	0	0	1	convulsions								1	0											16.3	5.66	8.25	2.4		8.4	786
1	66	7.8					0		pneumonia		0	0	0		0	0	0	0	0	1	cough																				6.6	2.42	3.64	0.55		10.8	512
1	96	13.2					0		Acute tonsillitis	Pneumonia	1	0	0		1	1	0	0	0	1	chest pain								1	0											10.8	7.94	1.87	0.99		11.6	234
2	147	76					0		meningitis	anemia	1	0	0		0	0	0	0	0	1	headache																				7	3.15	3.3			6.5	521
2	#REF!	11.6					0		Burn wounds	Sickle Cell Disease	1	0	0		1	0	0	0	0	0									1	0											3.92					5	225
1	155	36.7					0		tonsillitis		0	0	0		1	0	0	0	0	1	dizzy
1	134	26					0		Coryzal illness		0	0	0		1	1	0	0	0	1	vomiting								1	0		2	0								4.7	2.95	1.09	0.66		12.5	186
1	72	9					0		AGE c some dehydration	pneumonia	1	0	0		0	0	0	0	0	1	cough , vomiting																				9.8	9.2	5.78	3.17		9.2	412
1	97	131					0		febrile illness		0	1	0		1	0	0	0	0	1	cough																				10.9	7.08	1.75	0.37		10.9	267
1	#REF!	31					0		Acute exacerbation of asthma	Emesis with dehydration	1	0	0		0	0	0	0	0	1	vomiting, chest pain									0											1.9	1.01	0.75	0.13		7.6	195
1	57.5	5.95					0		Pneumonia		0	0	0		1	1	0	0	0	0									1	0		1	0								14.3	3.82	9.04	1.44		11.2	368
1	89	9					0		SAM with Severe wasting	epilepsy	1	0	1	1	1	0	0	0	0	1	body hotness																				7.3	5.12	1.96	0.23		7.4	327
2	77	7.5					0		bilateral retinoblastoma		0	0	1	1	0	0	1	0	0	1	peri-orbital swelling								1	0
2	69	7.4					0		urti		0	0	0		1	0	0	0	0	0																					15.3	9.34	4.94	1.12		10.7	359
1	56.8	3.5					0		Pneumonia	Severe anemia	1	0	1	1	1	1	0	0	0	0									1	0		1	0								12.3	1.27	10.15	0.89		1.5	200
1	#REF!	#REF!					0		seizure		0	0	0		0	0	0	0	0	1	crying																				4.1					11.4	839
2	102.5	14.5					0		febrile illness		0	0	0		1	0	0	0	0	1	coughing																					10.4	1.63	0.51		13.2	375
1	68.7	5.7				11	0		Acute gastroenteritis	Oral candidiasis	1	1	1	1	1	1	1	1	0	1	abdominal distention								1	0											16.8	6.35	7.34	3.11		8.5	190
2	#REF!	8					0		AGE c some dehydration		0	0	0		0	0	0	0	0	1	vomiting
2	146	38					0		epistaxis with upper GI bleeding		0	0	0		0	0	0	0	0	1	abdominal pain, dizziness, vomiting blood, nasal bleeding								1	0											4.6	2.83	1.34	0.42		9.4	170
1	73	7					0		sam c fÃ©brile		0	0	1		0	0	0	0	0	1	coughing, vomiting																				10.1	5.33	3.98	0.79		9	352
1	75	7.2					0		acute meningitis		0	0	1	1	0	0	1	0	0	1	neck stiffness								1	0											14.5					8.6	411
1	#REF!	19.4					0				0		0		0	0	0	0	0	1	pneumonia																				6.5	5.32	0.7	0.48		13.6	307
1	#REF!	7.95					0		pneumonia		0	0	0		0	0	0	0	0	1	diarrhea
2	99	13.8					0		DKA	DM type 1	1	0	0		0	0	0	0	0	1	polydipsia, polyuria																				10.3	7.09	2.53	0.68		12.8	451
1	124	21					0		anemia	scd	1	0	0		0	0	0	0	0	1	yellowing																				15.7	10.57	4.24	0.89		6.1	288
2	#REF!	10.6					0		pharyngite		0	0	0		1	0	0	0	0	1	coughing																				7.3	3.42	3.46	0.42		10.4	334
1	74	8.2					0		febrile illness		0	0	0		1	0	0	0	0	1	cough																				11.7	8.17	2.83	0.73
1	77	9					0		cerebral malaria	sepsis, acyanotic CHD	1	0	0		1	0	0	0	0	1	coughing blood								1			2			1						2.79	19.43	4.5	3.86		9.7	349
2	170	60					0		upper gi bleeding		0	0	0		0	0	0	0	0	1	chest pain																				4.2	1.47	2.35	0.38		14.5	322
2	71.8	7.1					0		AGE		0	0	0		1	0	0	0	0	1	vomiting, diarrhea
1	67	6.8					0		tonsillitis		0	0	0		1	0	0	0	0	1	cervical lymphadenopathy									0											4.09	21.06	14.36	5.48		10.5
2	#REF!	53					0		HTN		0	0	0		0	0	0	0	0	1	chest pain																				8.1	7.01	0.87	0.21
1	#REF!	14.6					0		pharyngotonsillitis		0	0	0		1	0	0	0	0	1	vomiting								1	0						6	3				12.5	9.99	1.54	0.98		11.9	425
1	78	9.4					0		febrile illness		0	0	0		1	0	0	0	0	0																					10.7	4.47	5.19	1.04		12.3	389
1	78	9					0		febrile illness		0	0	0		1	0	0	0	0	0	fitting
1	78	9					0		febrile illness		0	0	0		1	0	0	0	0	0	fitting
1	78	9					0		febrile illness		0	0	0		1	0	0	0	0	0	fitting
2	#REF!	9.7					0		Acute tonsillitis	aphthous ulcers	1	0	0		1	1	0	1	0	0																					6.9	3.68	2.51	0.7		11.5	512
2	88	11					0		urti		0	0	0		1	0	0	0	0	1	cough , running nose																				10.5	7.51	2.45	0.55			13.4
1	86	10					0		AGE c some dehydration		0	0	0		0	0	0	0	0	1	diarrhea
1	81	11.4					0		malaria		0	0	0		1	0	0	0	0	1	vomiting								1	0		1	0		0						12.5	3.34	7.96	1.2		7.3	92
2	113	15					0		anemia	scd	1	0	0		0	0	0	0	0	1	headache																				5.19	1.71	2.9	0.49		6.6	194
1	80	11.9					0		Febrile seizures	acute pharyngotonsillitis	1	0	0		1	0	0	1	0	1	convulsions								1			1	0		0						10.3	3.46	5.69	1.15		11.2	253
1	80.4	10.1					0		asthma		0	0	0		0	0	0	0	0	1	coughing ,sob																				10.3	6.81	2.77	0.72		12.1	393
2	108	19.4					0		pharyngite		0	0	0		1	0	0	0	0	0																					11.7	11.19	0.3	0.21		11.9
1	91	11.6					0		UTI		0	0	0		1	0	0	1	0	0									1	0
1	#REF!	14					0		pneumonia		0		0		1	0	0	0	0	1	vomiting																				10.1					4.07
1	124	21					0		Acute exacerbation of asthma		0	0	0		0	1	0	0	0	1	SOB									0		1	0		0						17.1	15.97	0.77	0.36		13.3
1	123	17.6					0		acute gastritis		0	0	1	1	0	0	1	0	0	1	abdominal pain, vomiting blood, diarrhoea																				7.3	4.12	2.69	0.48		13.8	320
2	66	6.7					0		seizures		0	1	0		0	0	0	0	0	1	cough seizures																				8.5	2.4	5.14	0.96		10.7	562
1	85	10.75					0		Hyperactive airway disease		0	0	0		0	1	0	0	0	1	SOB								1	0
1	124	18.1					0		phargiotonsilitis		0	0	0		1	0	0	0	0	1	headache																				18	11.84	2.79	3.37		12.5	166
1	124	18.1					0		phargiotonsilitis		0	0	0		1	0	0	0	0	1	headache																				18	11.84	2.79	3.37		12.5	166
2	84	10.1					0		anema		0	0	0		1	0	0	0	0	0																					9.79	25.54	5.94253	11	11.65	3.9	783
2	84	10.1					0		anema		0	0	0		1	0	0	0	0	0																					9.79	25.54	5.94253	11	11.65	3.9	783
2	#REF!	#REF!					0		urti		0	0	0		0	0	0	0	0	0
1	74	6.7					0		SAM with severe wasting	Acute diarrheal disease with some dehydration	1	0	1	1	0	0	1	0	0	1	vomiting, diarrhoea								1	0		1	0								2.36	18.1	3.68	1.82		6.9	5000
2	#REF!	#REF!					0		urti		0	0	0		0	0	0	0	0	0
1	103	17					0		pharyngotonsillitis	Acute diarrheal disease with some dehydration	1	0	0		1	0	0	0	0	0									1	0		1	0		1
1	96	12.3					0		cerebral palsy		0	0	0	1	0	0	0	0	0	1	unable to walk																				13	6.6	4.93	1.47		12.5	788
2	81	9.4					0		AGE		0	0	0		0	0	0	0	0	1	diarrhea
1	108	16.4					0		AGE		0	0	0		1	0	0	0	0	0
1	75	8.6					0		Pneumonia		0	0	0		0	0	0	0	0	1	SOB, vomiting, diarrhoea								1	0		2	0		1		2
1	63	7.4					0		febrile illness		0	0	0		1	0	0	0	0	0																					2.77	19.14	6.81	1.75			388
1	63	7.4					0		febrile illness		0	0	0		1	0	0	0	0	0																					2.77	19.14	6.81	1.75			388
1	67	5.7					0		SAM with Severe wasting		0	0	0		1	0	0	0	0	1	diarrhea , vomiting
1	90	12.4					0		URTI		0	0	0		1	1	0	1	0	0									1	0		1	0		1						7	5.1	1.41	0.49		11.6	220
1	82.5	10					0				0	0	0		1	0	0	0	0	1	vomiting , seizure																				12.4	6.99	4.44	0.97		9	137
1	#REF!	23					0		voc	scd	1	0	0		0	0	0	0	0	1	backpain																				2.43	17.28	4.88	2.14		5.3	309
1	#REF!	2.05					0		febrile illness		0	0	0		1	0	0	0	0	0
2	94	11.5					0		Acute gastroenteritis	Chronic diarrhoea	1	0	1	2	1	1	0	1	0	1	vomiting, diarrhoea							Negative	1			3									5.4	3.43	1.69	0.28		10.3	164
2	77	8.2					0		Acute gastroenteritis with some dehydration	anemia	1	0	0		0	0	0	0	0	1	vomiting, diarrhoea								1	0											8.6	3		0.87		7.8	23
1	69	7.2					0		Acute gastroenteritis		0	0	0		1	0	0	1	0	1	vomiting, diarrhoea																				8.9		6.24			9.8	443
2	70	15					0				0	1	0		0	0	0	0	0	1	convulsions								1	0		1	0		0						9.5	5.09	3.71			11.8	224
1	74.6	8.3					1	PTB	Pneumonia	Severe anemia	1	0	1	2	0	1	0	0	0	1	peri-orbital swelling	1						positive	1	0		1	0		0						16.7		8.23			6.2	773		28.6
1	#REF!	11.9				15.9	1	PTB	Acute gastroenteritis	Cerebral palsy, Oral	1	0	1	1	1	1	1	1	1	1	vomiting, diarrhoea	1	Abnormal					Negative	1	1	0	2	1	1	0						4.87	43.49	2.58	2.63		7.4
2	102	17.5					0		Acute hepatitis		0	0	0		0	0	0	0	0	1	dark urine, yellow eyes								1	0		1	0								14.1	3.47	8.01	2.62		10.4	184		60.9
2	70	6.9					0		bronchiolitis		0	0	0		1	1	0	0	0	0									1	0		1	0								13.9	7.28	5.87	0.75		11.9	757
2	73	5.7				12.3	0		Pneumonia	Oral candidiasis	1	0	1	1	1	1	1	1	0	1	vomiting			negative					1	0		1	0		0						11.9	2.18	7.87	1.86		10.7	387		64.5
2	123	23.1					0		tonsillitis		0	0	0		1	0	0	0	0	1	coughing
2	139	24.1					0		SCD	anemia , pneumonia	1	0	0		0	0	0	0	0	1	backpain																				3.56					6.8	99
1	78	7.7					1	PTB	Congenital corneal scar	Cerebral palsy	1	1	1	1	0	0	1	0	0	0		2						positive	1	0		1	0								4.2	1.05	2.62	0.53		8.9	551	70
2	67	6.3					0		AGE		0	0	0		0	0	0	0	0	1	vomiting diarrhea
1	#REF!	9.6					0		seizure		0	0	0		0	0	0	0	0	1	fitting																				16.1	10.18	4.49	1.43		13.8	168
1	#REF!	9.6					0		seizure		0	0	0		0	0	0	0	0	1	fitting																				16.1	10.18	4.49	1.43		13.8	168
1	#REF!	#REF!					0		AGE c some dehydration		0	0	0		0	0	0	0	0	1	vomiting diarrhea
1	116	19.3					0		cerebellar ataxia		0	0	0		0	0	0	0	0	1	disturbed gait																				4.1	1.44	1.84	0.82		11.1	279
1	#REF!	14.35					0		Complicated malaria	Severe anemia	1	0	0		1	1	0	0	0	1	abdominal pain, headaches, body weakness								1			2	0				1				4.5	1.53	2.5	0.46		6.9	171		20.7
2	#REF!	9.65					0		hydrocephalus	pneumonia	1	0	0		0	0	0	0	0	1	enlarging head
2	147	5.5					0		pneumonia		0	0	0		0	0	0	0	0	1	coughing
1	#REF!	7					0		AGE c some dehydration		0	0	0		0	0	0	0	0	1	vomiting diarrhea
2	#REF!	13.3					0		voc	scd	1	0	0		0	0	0	0	0	1	body pain																				16.6	8	7.02	1.58		6.9	169
1	73	7.65					0		AGE c some dehydration		0	0	0		0	0	0	0	0	1	vomiting diarrhea																				12.1	5.07	5.94	1.09		11.2	309
1	73	7.65					0		AGE c some dehydration		0	0	0		0	0	0	0	0	1	vomiting diarrhea																				12.1	5.07	5.94	1.09		11.2	309
1	#REF!	#REF!					1		dss tb		0	0	0		0	0	0	0	0	0
2	75	6.2					0		SAM with severe wasting		0	0	1	1	0	1	1	0	0	0				negative			negative		1	0											8.3	3.92	4.01	0.37		6.1	100		39.4
1	74	7.4					0		persistent diarrhea		0	0	0	2	0	0	0	0	0	1	diarrhea
1	74	7.4					0		persistent diarrhea		0	0	0	2	0	0	0	0	0	1	diarrhea
1	#REF!	23.7					0		asthma		0	0	0		0	0	0	0	0	1	sob ,noisy breathing																				12.8		1.61			13.8
1	#REF!	23.7					0		asthma		0	0	0		0	0	0	0	0	1	sob ,noisy breathing																				12.8		1.61			13.8
1	113	17.7					0		normally child		0	0	0		0	0	0	0	0	0
1	#REF!	4.29					0		PLONNS		0	0	0		0	0	0	0	0	1	rash																				7.1	2.26	4.09	0.75		10.9	512
1	97	12.7					0		Acute gastroenteritis with some dehydration		0	1	0		1	0	0	1	0	1	vomiting, diarrhoea								1	0											13.8	11.39	1.77	0.65		9	428
1	72	10.3					0		ADD no dehydration		0	0	0		0	0	0	0	0	1	diarrhea
2	81	10					0		urti	scD	1	0	0		1	0	0	0	0	1	headache																				17.4	8.68	6.98	1.74		5.3	442
2	109	18					0		urti	pneumonia	1	0	0		0	0	0	0	0	1	coughing
1	71.1	4.7					0		Scd	anemia	1	0	0		0	0	0	0	0	1	pale																				14.5	4.31	8.83	1.36		3.7	1428
1	71.1	4.7					0		Scd	anemia	1	0	1	1	0	0	0	0	0	0	pale																				14.5	4.31	8.83	1.36		3.7	1428
2	7	7.1					0		AGE c some dehydration		0	0	0		1	0	0	0	0	1	vomiting diarrhea
1	66	8.6					0		febrile illness		0	0	0		1	0	0	0	0	0
1	#REF!	10					0		Seizures secondary to hypoglycemia		0	0	0		0	0	0	0	0	1	convulsions								1	0							5				9.3	7.03	1.77	0.5		11.1	336		16.7
1	#REF!	9.7					0		AGE c some dehydration		0	0	0		0	0	0	0	0	1	vomiting diarrhea
1	105	41					0		AGE c some dehydration		0	0	0		1	0	0	0	0	1	vomiting diarrhea
2	113	19.2					0		asthma		0	0	0		0	0	0	0	0	1	coughing ,sob
1	80	8.9					0		AGE c some dehydration		0	0	0		0	0	0	0	0	0
2	#REF!	20.4					0		asthma		0	0	0		0	0	0	0	0	1	sob,cough
2	70	7.5					0		AGE c some dehydration		0	0	0		1	0	0	0	0	0	vomiting diarrhea
1	106	17.45					0		Hyperactive airway disease		0	0	0		0	1	0	0	0	1	SOB								1	0		2			1						14.7	11.41	2.1	1.19		11.9	295
2	#REF!	5.7					0		AGE c some dehydration		0	0	0		0	0	0	0	0	1	diarrhea																				17.7	11.19	4.41	2.11		12.1	931
1	64	8.1					0		age c no deh20		0	0	0		0	0	0	0	0	1	cough and blood diarrhea																				16.7	2.89	12.22	1.59		12.3
1	64	8.1					0		age c no deh20		0	0	0		0	0	0	0	0	1	cough and blood diarrhea																				16.7	2.89	12.22	1.59		12.3
2	76	7.6					0		AGE c some dehydration		0	0	0		1	0	0	0	0	1	diarrhea , vomiting
1	93	9.85					0		SAM with Severe wasting		0	1	1	1	0	0	0	0	0	1	body weakness, vomiting,mouth sores
2	88	9.6					0		Acute gastroenteritis		0	0	1	1	1	0	1	0	0	1	weakness, diarrhoea, swollen legs								1	0											10.7	7.03	2.29	1.38		10.8	540		9.1
2	53	4.2					0		febrile illness		0	0	0		0	0	0	0	0	1	coughing																				10.9	5.36	4.23	1.31		6	68
2	#REF!	16.4					0		sol		0	0	0		1	0	0	0	0	1	loss of consciousness																				7.4					15.1
1	#REF!	26.9					0		asthma		0	0	0		0	0	0	0	0	1	abdominal pains
2	75	7.65					0		AGE c some dehydration		0	0	0		1	0	0	0	0	1	diarrhea
1	67	7.5					0		bronchiolitis		0	0	0		1	1	0	0	0	1	difficulty breathing								1	0		1	0			4	2				12.5	4.16	7.63	0.71		11.2	370
1	70	6.1				11	0		SAM with severe wasting	Coryzal illness	1	0	1	1	1	1	1	0	0	0									1	0		1									15.8	2.64	11.74	1.42		10.8	162
2	104	15.4					0		age		0		0		1	0	0	0	0	1	diarrhea , vomiting
1	65	6.8					0		phimosis		0	0	0		0	0	0	0	0	1	purple penis
1	111	16					0		epilepsy		0	0	0		0	0	0	0	0	1	delayed milestone
2	89	10.6					0		poisoning (cockroach killer)		0	0	0		1	1	0	0	0	1	vomiting, diarrhoea																				6.6	1.05	5.03	0.52		9.1	3371		12.3
1	73	7.9					0		pdd	febrile illness	1	0	0		1	0	0	0	0	1	diarrhea																				11.4	3.29	6.59	1.52		9.9	50
2	107	20.5					0		urti		0	0	0		0	0	0	0	0	1	coughing																				9.8	2.52	6.67	0.61		14	414
2	49	54					0		normal prom		0	0	0		1	0	0	0	0	1	wheezing
2	#REF!	10.05					0		febrile seizure		0	0	0		1	0	0	0	0	1	seizure
2	103	16.1					0		Enteric fever		0	0	0		1	0	0	0	0	1	abdominal pain, abdominal distention								1	0		1	0			3	3				6.3	1.99	3.86	0.45		9	246
2	76	7.05					0		sam c wasting	oral candidiasis , pneumonia	1	1	1	1	0	0	0	0	0	1	coughing																				8.7	4.88	3.19	0.63		9.5	264
2	76	7.05					0		sam c wasting	oral candidiasis , pneumonia	1	1	1	1	0	0	0	0	0	1	coughing																				8.7	4.88	3.19	0.63		9.5	264
1	#REF!	13.5					0		neuroblastoma		0	0	0		0	0	0	0	0	1	facial swelling																				6.6	1.87	3.48	1.25		11.8	99
1	105	18					0		dysentery		0	0	0		1	0	0	0	0	1	diarrhea																				9.1	5.41	3.07	0.62		12.4	357
2	85.2	11					0		pdd c no deh20	Sam c edema	1	0	1	1	0	0	0	0	0	1	diarrhea, swollen limbs
2	67.5	5.3					0		SAM with Severe wasting	chd c vsd	1	0	1	1	0	0	0	0	0	1	difficulty breathing																				17.6	3.17	12.78	1.65		6.3
2	#REF!	13.5					0		VOC	Sickle Cell Disease, severe anemia	1	0	0		1	0	0	0	0	1	swollen legs									0		2									18.5	8.23	8.79	1.48		4.9	406		65.8
1	97	12.9					0		hepatitis		0	0	0		0	0	0	0	0	1	yellow of eye																				6.6	2.38	3.72	0.6		11.1	277
2	74	7.1					0		urti		0	0	0		0	0	0	0	0	1	coughing
2	58.5	4.6					0		urti	pneumonia	1	0	0		1	0	0	0	0	1	coughing
1	59.5	6.8					0		febrile illness		0		0		1	0	0	0	0	1	poor feeding
1	71.7	8					0		Coryzal illness		0	0	0		1	0	0	0	0	0									1	0											7.5	4.04	2.92	0.53		12.4	289
2	#REF!	27					0		malaria		0	0	0		1	0	0	0	0	1	weakness																				13.1	8.12	3.94	1.03			124
2	98	14.3					0		phargiotonsilitis		0	0	0		1	0	0	1	0	0
1	89	10.5					0		Acute pharyngotonsillitis	Oral candidiasis	1	1	1	2	1	0	0	1	0	0									1	0											13.4	5.96	5.13	2.3		9.3	482
2	78	7.4					0		sam c dehydration		0	0	1	1	0	0	0	0	0	1	diarrhea																				9.8	4.8	4.06	0.98		10	483
1	72	6.85					0		sam	AGE	1	0	1	1	0	0	0	1	0	1	diarrhea
2	56	4.8					0		epilepsy		0	0	0		0	0	0	0	0	1	fitting
2	#REF!	3.8					0		anemia		0	0	0		0	0	0	0	0	0																					15.2					5.5	116
1	72	10					0		febrile illness		0	0	0		1	0	0	0	0	0																					3.9	1.93	1.26	0.71		10.8	238
2	73	6.65				11.6	0		Acute gastroenteritis	Down syndrome	1	0	1	1	0	0	1	0	0	1	vomiting, diarrhoea								1	0		1	0								6.2	4.82	1.15	0.24		9	432
2	#REF!	12.8					0		epilepsy		0	0	0	1	0	0	0	0	0	1	fitting																				12	5.46	5.75	0.78		11.5	480
2	157	52					0		pud		0	0	0		0	0	0	0	0	1	sharp pain
1	144	11.8					0		oral candidiasis		0	0	0		1	0	0	0	0	0	sores in mouth
1	59	6					0		sinusitis		0	0	0		0	0	0	0	0	1	sob,cough
1	65	11.6					0		febrile illness		0	0	0		1	0	0	0	0	1	headache																				2.6	0.81	1.57	0.23		11.3	176
1	72	8.5					0		pneumonia		0		0		1	0	0	0	0	1	vomiting
1	91	12					0		Acute diarrheal disease		0	0	0		1	0	0	0	0	1	diarrhoea								1	0											11.6	8.21	2.93	0.45		10.8	291
1	7.2	#REF!					0		hemophilia		0	0	0		0	0	0	0	0	1	bleeding																				15.5		12.86			9.9
1	76	8.5					0		cp c spastic quadriplegia		0	0	0		0	0	0	0	0	1	delayed milestone
1	76	8.5					0		cp c spastic quadriplegia		0	0	0		0	0	0	0	0	1	delayed milestone
1	83	11.4					0		urti		0	0	0		0	0	0	0	0	1	coughing , sneezing
1	92	14.4					0		scd		0	0	0		0	0	0	0	0	1
2	81	11.6					0		febrile illness		0	0	0		1	0	0	0	0	0
2	81	11.6					0		febrile illness		0	0	0		1	0	0	0	0	0
1	#REF!	#REF!					0		diaper rash		0	0	0		0	0	0	0	0	1	rash
1	#REF!	#REF!					0		diaper rash		0	0	0		0	0	0	0	0	1	rash
1	88	11.45					0		urti		0	0	0		0	0	0	0	0	1	coughing
1	159	3.9					0		anemia		0	0	0		0	0	0	0	0	1	palpitations																				5.2	2.53	2.27	0.4		5.9	361
1	118	19.55					0		palmolhater keratoderma		0	0	0		0	0	0	0	0	0
1	118	19.55					0		palmolhater keratoderma		0	0	0		0	0	0	0	0	0
2	98	14.2					0		ear injury		0	0	0		0	0	0	0	0	1	bleeding ear
1	#REF!	9.4					0		urti	delayed milestones	1	0	0		0	0	0	0	0	1	dysnea
1	83	10.9					0		Febrile seizures	acute pharyngotonsillitis, pneumonia	1	1	0		1	1	0	1	0	1	convulsions, sore throat		Abnormal	negative			negative	Negative	1	0		1	0								5.2	1.67	3.29	0.54		7.1	135	787000
1	73.5	8.95					0		pneumonia		0	0	0		1	0	0	0	0	1	sneezing, coughing
1	62	6.6					0		phargiotonsilitis		0	0	0		0	0	0	0	0	1	coughing
2	49	3.3					0		urti		0	0	0		0	0	0	0	0	1	sob
2	89	15					0		urti		0	0	0		0	0	0	0	0	1	coughing
1	76	6.7				10	0		Acute gastroenteritis with dehydration		0	0	1	1	0	0	1	1	0	1	edema, diarrhoea								1	0		3	0								10.1	2.53	6.85	0.73		6.7	231		22
1	147	35.3					0		hf 2 RHD		0	0	0		0	0	0	0	0	1	fatigue,leg swelling																				5	1.93	2.66	0.41		13.6	190
1	126	20.36					0		pud		0	0	0		0	0	0	0	0	1	abdominal pains																				7.8	3.33	3.71	0.76		13.5	148
2	66.5	7.9					0		tonsillitis		0	0	0		0	0	0	0	0	1	vomiting
2	91	12.35					0		hepatitis		0	1	0		0	0	0	0	0	1	yellowing of eyes																				12.5	3.45	7.99	1.06		9.7	368
2	91	12.35					0		hepatitis		0	1	0		0	0	0	0	0	1	yellowing of eyes																				12.5	3.45	7.99	1.06		9.7	368
1	#REF!	22.45					0		Enteric fever	pericardial effusion	1	0	0		1	0	1	1	0	1	vomiting, abdominal pain, headache		Cardiomegaly					Negative	1	0		1	0								14.7	12.82	1.22	0.66		9	479
1	112	16.3					0		hepatitis		0	0	0		0	0	0	0	0	1	yellow of eye																				3.5	0.81	2.1	0.59		8.2	121
1	#REF!	17.6					0		probable TIC		0	0	0		0	0	0	0	0	1	shaking
2	59	5.9					0		urti		0	0	0		0	0	0	0	0	1	coughing
2	63	6.7					0		congenital heart disease		0	0	0		0	0	0	0	0	1	coughing ,sob
2	84.4	10.05					0		Pneumonia	Acute gastroenteritis with some dehydration	1	0	0		1	1	0	1	0	1	diarrhoea								1	0		1	0								7.9	3.35	3.45	1.1		10	220		51.3
1	63	6.4					0		febrile illness		0	0	0		1	0	0	0	0	0
1	92	16					0		febrile illness		0	0	0		1	0	0	0	0	1	head																				7.3	4.13	2.66	0.5		13.7	356
1	70	8.6					0		AGE		0	0	0		0	0	0	0	0	1	vomiting
2	72	6.2				11	0		Acute diarrheal disease with some dehydration		0	0	1	1	0	0	1	0	0	1	vomiting, diarrhoea, weakness								1	0		1	0								4.9	1.04	3.51	0.35		7.7			15.3
2	91	15.1					0		hemorrhoids		0	0	0		0	0	0	0	0	1	bloody																				7.6	3.51	2.91	1.18		11.8	296
1	134	46.7					0		urti		0	0	0		0	0	0	0	0	1	coughing
1	84	13.4					0		worm manifestation		0	0	0		0	0	0	0	0	1	abdominal pains
2	#REF!	13.6					0		malaria	down syndrome	1	0	0		1	0	0	0	0	0																					3.56	28.73	4.73	1.84		5.4	157
1	92	12.65					0		Acute pharyngotonsillitis		0	0	0		1	1	0	1	0	1	difficulty breathing, enlarged tonsils								1	0		1	0		1						12.9	8.36	2.58	1.96		11	308		11.4
2	87	9.05					0		AGE		0	1	1	2	0	0	0	0	0	0	vomiting diarrhea
2	70.5	7.14					0		AGE		0	0	1	2	1	0	0	0	0	1	vomiting diarrhea
2	68	7					0		urt		0	0	0		1	1	0	0	0	1	sob
1	92	12.1					0		cerebral palsy		0	0	0		0	0	0	0	0	1	fitting
1	92	12.1					0		cerebral palsy		0	0	0		0	0	0	0	0	1	fitting
2	#REF!	9					0		delayed milestone		0	0	0		0	0	0	0	0	1	unable to walk
1	87	9.2				13	0		SAM with severe wasting		0	1	1	1	0	0	1	0	0	1	vomiting, diarrhoea			negative					1	0		1	0		0				88	4	6.2					13.5	491		49.1
1	140	35					0		allergic dermatitis		0	0	0		0	0	0	0	0	1	rash
2	71	8.5					0		SCD		0	0	0		0	0	0	0	0	1	hand and leg swelling
1	117	20.9					0		urti		0	0	0		1	0	0	0	0	1	flui
1	128	24.9					0		tension headache		0	0	0		0	0	0	0	0	1	headache
1	74	9.2					0		Pneumonia		0	0	0		1	1	0	1	0	1	difficulty breathing								1	0		1	0								10	2.95	5.13	1.92		9.8	366		12.4
1	60	6.1					0		urti	bloody diarrhea	1	0	0		0	0	0	0	0	1	coughing ,boody diarrhea
1	80	10					0		pneumonia		0	0	0		0	0	0	0	0	1	coughing
2	75	8.14					0		urti		0	0	0		0	0	0	0	0	1	coughing ,sob
1	71	9.3					0		urti		0	0	0		0	1	0	0	0	1	coughing
1	71	9.3					0		urti		0	0	0		0	1	0	0	0	1	coughing
2	92.5	10.9					0		tonsillitis		0	0	0	2	1	0	0	0	0	0																					15	7.36	6.27	1.37		11.2	220
2	70	8.1					0		umbilical hernia		0	0	0		1	0	0	0	0	1	coughing
2	70	8.1					0		umbilical hernia		0	0	0		1	0	0	0	0	1	coughing
1	120	18.7				13	1	PTB	HIV wasting syndrome	Pellagra	1	1	1	1	1	1	1	1	1	1	chest pain, difficulty breathing	1	Abnormal	negative						1	0	1	1	1					38		4.2	2.41	1.22	0.58		6.8	382	4250	13.5
1	#REF!	#REF!					0		premature		0	0	0		0	0	0	0	0	1	not breastfeeding																				6.6	3.5	2.57	0.53		1.78	220
1	67	8					0		Pneumonia		0	0	0		1	1	0	1	0	1	vomiting								1	0		1	0		0						17	8.89	7.14	0.97		9	472
1	98	13.4					0		phargiotonsilitis		0	0	0		1	0	0	0	0	0	sob
1	89	12					0		urti		0	0	0		1	0	0	0	0	1																					12.3	7.97	3.17	1.16		10.7	353
1	89	12					0		urti		0	0	0		1	0	0	0	0	1																					12.3	7.97	3.17	1.16		10.7	353
2	79	9.15					0		Acute gastroenteritis with some dehydration		0	0	0		0	0	0	1	0	1	vomiting, diarrhoea								1	0		1	0								8.6	6.11	1.87	0.61		11.2			24.3
2	53	4.8					0		urti		0	0	0		0	0	0	0	0	1	coughing
1	88	11.8					0		age		0	0	0		0	0	0	0	0	1	diarrhea
1	#REF!	47.6					0		food poisoning		0	0	0		0	0	0	0	0	1	vomiting
1	71.4	7.4					1	PTB	Pneumonia		0	0	0		1	1	0	0	0	1	difficulty breathing	1	Abnormal	negative			negative	positive	1	1	0	2	1	1		5	1				16.4	9.27	5.9	1.23		10.6			11.4
1	167	51					0		urti		0	0	0		0	0	0	0	0	1	coughing
1	#REF!	#REF!					0				0		0		0	0	0	0	0	1	vomiting
2	#REF!	14.5					0		urti		0		0		1	0	0	0	0	1	coughing
2	62.5	6.1					0		cutaneous lava migrans		0	0	0		0	0	0	0	0	1	worm on the back
2	78	10.5					0		dehydration		0	0	0		0	0	0	0	0	1	vomiting
1	85	8.4				10	1	PTB	IRIS	Oral candidiasis, severe anemia	1	1	1	1	1	0	1	1	0	1	vomiting, diarrhoea	2		negative				positive	1	0		1	0								14.7	9.51	4.22	0.97		5.4	522		192.2
1	175	50.5					0		malaria		0	0	0		1	0	0	0	0	1	headache ,chest pain																				10.9	7.74	2.39	0.77		11.7	343
1	61.1	6.3					0		lGit bleeding		0	0	0		0	0	0	0	0	1	black stool
2	#REF!	16					0		UTI		0	0	0		0	0	0	0	0	1	dysuria, frequency
2	123	20					1	TB adenitis	leukemia		0	0	0		1	0	1	0	1	1	bilateral neck swelling, headache	1	Abnormal					positive	1	0		1	0
2	164	52.1					0		migraine		0	0	0		0	0	0	0	0	1	headache
1	119	25					0		epilepsy		0	0	0		0	0	0	0	0	1	seizure																				9.6	3.48	5.48	0.69		12.5	282
1	69	7.8					0		AGE		0	0	0		1	0	0	0	0	1	body rash																				5.6	0.59	4.4	0.62		8.4	428
1	66.3	6.8					0		urti		0	0	0		1	0	0	0	0	0
2	75	13.6					0		hepatitis		0	0	0		0	0	0	0	0	1	yellow of eye																				6.4	1.61	4.11	1.61		11.6	584
1	#REF!	11					0		pneumonia	ADD	1	0	0		0	0	0	0	0	1	cough , diarrhea
1	91	14					1	Pott's disease	viral hepatitis		0	0	1	2	1	0	1	1	1	1	abdominal pain, abdominal distention	1			No Acid-fast bacilli			Negative		1	0	2	1								10.1	6.89	2.3	0.91		9.4	670		23
2	167.8	80.4					0		puD		0	0	0		1	0	0	0	0	1	stabbing chest pain																				8.6	4.96	3.02	0.62		12.1	331
1	80	9.1					0		lymphadenopathy		0	0	0		0	0	0	0	0	1	lymphadenopathy
1	91.5	13.3					0		poising		0	0	0		0	0	0	0	0	1	ingestion of foreign agent
1	#REF!	9.75					0		pneumonia		0	0	0		0	0	0	0	0	1	coughing
2	78.5	8.8				12	0		VOC	Sickle Cell Disease, severe anemia	1	0	1	2	1	0	0	0	0	1	abdominal distention								1	0		1	0								13	9.2	3.06	0.74		7	424		24.7
1	#REF!	7.5					0		urti		0	0	0		0	0	0	0	0	0
2	#REF!	6.3					0		urti		0	0	0		1	0	0	0	0	1	coughing
1	154	45.7					0		asthma		0	0	0		0	0	0	0	0	1	sob
1	154	45.7					0		asthma		0	0	0		0	0	0	0	0	1	sob
1	62	6.4					0		febrile illness		0	0	0		1	0	0	0	0	1	coughing
2	73.5	7.5					0		urti		0	0	0		1	0	0	0	0	1	sob,cough
2	#REF!	47.6					0		anemia		0	0	0		0	0	0	0	0	1	chest pain																				3.5	1.64	1.48	0.37		10.9	375
1	102	14.3					0		Pneumonia		0	0	0		1	0	0	0	1	1	chest pain								1	0		1	0								0.1	2.9	2.02	0.51		8.9	0		12.2
1	112	16.4					0		food poising		0	0	0		0	0	0	0	0	1	vomiting
2	63	6.3					0		pneumonia		0	0	0		0	0	0	0	0	1	coughing
1	#REF!	17.6					0		worm manifestation		0	0	0		0	0	0	0	0	1	abdominal pains
1	74	9.8					0		ADD no dehydration		0	0	0		0	0	0	0	0	1	coughing
2	#REF!	11.3					0		urti		0	0	0		0	0	0	0	0	1	coughing , sneezing																				7.7	5.37		0.42		11.6	291
1	89	13.3					0		urti		0	0	0		0	0	0	0	0	1	coughing
2	97	14.7					0		urti		0		0		1	0	0	0	0	1	coughing
1	140	23				12.5	1	PTB	RVDR with Treatment failure	Oral candidiasis, severe anemia	1	1	1	1	1	1	1	1	1	1	diarrhoea	1	Abnormal	negative				Negative													8.1	6.12	1.26	0.73		6.1		159000	16.5
1	81.6	8.4					0		ADD no dehydration		0	1	1	1	1	0	0	0	0	1	sores in mouth, diarrhea																				16.3	13.64	1.74	0.93		7.7
1	98	12.95					0		mam		0	0	0		0	0	0	0	0	1	sores in mouth
1	101	18.5					0		nephrotic syndrome		0	1	0		0	0	0	0	0	1	coughing ,edema																				6.6					11.4	294
1	90	11					0		voc	scD	1	0	0		1	0	0	0	0	1	joint pain																				8.5	5.99	1.93	0.58		7	718
2	64	4.9					0		acite chest syndrome	scd	1	0	0	1	1	0	0	0	0	1	cough sob
2	72	7.9					0		pneumonia		0	0	0		0	0	0	0	0	0	sob
1	78.5	8					0		sam		0	0	1	1	1	0	0	0	0	1	sores in mouth																				8.4	3.67	3.82	0.91		7.9	751
1	80	9.2					0		sam		0	0	0	1	1	0	0	0	0	1	diarrhea , vomiting ,rash
1	77	8.5					0		pneu		0	0	0		0	0	0	0	0	1	diarrhea
1	#REF!	9.5					0		pneumonia		0	0	0		0	0	0	0	0	1	coughing
2	#REF!	23.8					0		AGE		0		0		0	0	0	0	0	0																					2.9					8.1	307
2	71	8					0		dysentery		0	0	0		0	0	0	0	0	1	vomiting diarrhea
2	78	9.8					0		pneumonia		0	0	0		1	0	0	0	0	1	coughing																				6.2	3.02	2.94	0.24		11	306
2	74.1	9.1					0		pneu		0	0	0		0	0	0	0	0	1	running nose																				10.1	5.37	4.08	0.65		11.5	403
1	47.9	158					0		epilepsy		0		0		0	0	0	0	0	1	sei																				9.68					15.6	212
1	76	7.6					0		sam		0	0	1	1	1	0	0	0	0	1	sneez
2	133	26.1					0		pneumonia		0		0		0	0	0	0	0	0
2	163.9	35				18	1	PTB	Pneumonia		0	0	1	2	1	1	1	1	1	1	SOB	2		positive (low)						0			0								12.6	9.95	2.12	0.53		3.47	586		16.1
2	81	8.2				12.5	0		bronchiolitis		0	0	1	2	1	1	0	0	0	1	SOB								1	0		1	0								13.6	8.69	4.35	0.56		11.6	509		18.3
1	#REF!	3.4					0		LONNS	Acute diarrheal disease with some dehydration	1	0	0		1	0	0	1	0	1	diarrhoea									0		1	0		0						3.6	1.65	1.75	0.21		13.6	257
1	66.5	6.65					0		bronchiolitis		0	0	0		1	1	0	0	0	1	difficulty breathing								1	0		1	0								15.7					11.8	446		23.6
1	86.9	10.58					1	TB lymphadenitis	Neck abscess		0	1	0		1	0	0	0	1	1	cervical lymphadenopathy	1							1	0		1	0								2.57		18.5	2.8		8.6	308		9.9
2	71.5	7.6					0		Pneumonia	Acute gastroenteritis	1	0	0		1	1	0	0	0	1	vomiting, diarrhoea			negative					1	1	0	1	1								11.3	3.25	6.97	1.07		9.8	367
1	81	8.7				12	0		SAM with edema and wasting		0	0	1	1	0	0	1	1	0	1	diarrhoea, dermatosis								1	0		1	0								14	4.1	9.18	0.82		6.1	640
1	#REF!	12.7					0		severe exacerbation of asthma		0		0		1	0	0	0	0	1	difficulty breathing									0		1	0
2	68.9	5.15					0		SAM with edema and wasting	PDD with dehydration	1	1	1	1	0	0	1	0	0	0	vomiting, diarrhoea								1	0		1	0								6.7	2.74	3.5	0.46		7.6	149
2	136	34.5					0		Epilepsy		0	0	0		0	0	0	0	0	1	convulsions									0		1	0								8.4	6.53	1.23	0.65		14	351
2	98	14.5					0		VOC	Sickle Cell Disease	1	0	0		0	0	0	0	0	1	abdominal pain								1	1		1									2.3	13.43	8.26	1.31		8.4	344
1	158	41.4					0		sickle cell Crisis with acute chest syndrome	Sickle Cell Disease	1	0	0		0	0	0	0	0	1	chest pain, joint pain									0											18.3	10.9	6	1.39		11.6	260
1	78	8.9				13	0		chronic gastroenteritis		0	0	0		1	0	0	1	0	1	vomiting, diarrhoea								1	0		1	0								10.3	2.99	5.45	1.86		7.7
2	74	6.8				12	0		SAM with severe wasting	PDD and emesis	1	0	1	1	1	1	1	1	0	1	vomiting, diarrhoea						negative		0	0		3	0								11.9	6.45	4.53	0.92		12.4	463
1	#REF!	15.9					0		Severe malaria	Oral candidiasis	1	0	0		1	0	0	0	0	1	prostration									0		1									3.9	1.74	1.84	0.33		9.6	134		53
2	86	12.4					0		vaginal candidiasis		0	0	0		0	0	0	0	0	1	abdominal pain,fever, vaginal tenderness																				11.2	7.01	3.42	0.77		12.7	304
2	#REF!	13.8					0		age		0	0	0		0	0	1	0	0	0	vomiting,hot weakness																				15.7	11.43	3.19	1.08		12.7	316
2	#REF!	36.75					0		Severe malaria	AKI	1	0	0		1	0	0	1	0	1	weakness, vomiting								1	0			0								10.3	5.58	3.65	1.07		12.2	149
1	80	8.2					0		age		0	1	0		1	0	0	0	0	0																					3.2					7.7	82
2	#REF!	#REF!					0		nephrotic syndrome		0	0	0		0	0	0	0	0	1	eye swelling																				15	5.32	7.84	1.83		7.3	206
2	57	5					0		febrile seizures		0		0		0	0	0	0	0	1	convulsions
2	66.5	5.6				11	0		Acute gastroenteritis		0	0	1	1	0	1	1	1	0	1	vomiting, diarrhoea								1	0		1	0
1	82	11.5					0		febrile illness		0	0	0		1	0	0	0	0	0																					8.5	5.23	2.51	0.78		9.8	148
1	8.3	9.25					1	pTB	ptb		0	0	0		0	0	0	0	0	1	cough	1
1	76	7.6					0		Acute gastroenteritis		0	0	1	1	1	1	1	1	0	1	vomiting			negative					1	0		2	0		1		2				12.4	4.43	7.33	0.64		10.4	376
1	159	45.9					0		convulsions		0	0	0		0	0	0	0	0	1	fitting																				12.1	8.52	2.96	0.62		12.3	152
1	158	46					0		Epilepsy		0	0	0		0	0	0	0	0	1	convulsions								1	0		3	0			5	6				9.68					15.6	212		10.7
2	#REF!	14.4					0		voc	scd	1	1	0		0	0	0	0	0	1	back ache ,painf legs																				16.6	10.4	4.27	1.79		8.8	430
2	#REF!	15					1	ptb	ptb		0	1	1	1	0	1	0	0	0	0		1	yes																		2.99	1.93	0.76	0.21		5.6	286
2	74.1	9.1					0		Pneumonia		0	0	0		1	1	0	0	0	1	difficulty breathing, running nose								1	0		1	0								10.1	5.37	4.08	0.65		11.5	403
2	66	7					0		pneumonia		0	0	0		0	0	0	0	0	1	sob
2	#REF!	18.5					0		anemia 2 epistaxis		0	0	0		0	0	0	0	0	1	nose bleed																				3.9	1.02	1.84	0.14		1.9	80
2	78	9.8					0		Pneumonia		0	0	0		1	1	0	1	0	1	difficulty breathing								1	0		1	0		1						6.2	3.02	2.94	0.24		11	306		73.2
1	78	9.3					0		uti		0	0	0		1	0	0	0	0	0																					8.9	2.12	6.19	0.59		8.7	397
2	86	10.65					0		Pneumonia		0	0	0		1	1	0	1	0	0									1	0		1	0								2.13					9.7	679		15
1	109	17.6					0		febrile illness		0	0	0		1	0	0	0	0	0
1	134	30					0		contact dermititis		0	0	0		0	0	0	0	0	1	skin rashes																				8.9	4.64	3.65	0.61		13.9	330
2	#REF!	17.4					0		SAM	CP	1	0	1	1	1	0	0	0	0	0																					3.6	1.74	1.42	0.44		5.5	667
1	75	7.7				11.5	0		SAM with edema secondary to PDD		0	1	1	1	1	1	1	0	0	1	diarrhoea								1	0		2	0		1	6	2				18.4					11.3	221		15.1
2	95	11.5					0		enteric feve		0	0	0		1	0	0	0	0	1	diarrhea																				5.9	4.44	1.22	0.25		9.1	290
1	#REF!	14.7					0		hypoglycemia		0	0	0		0	0	0	0	0	1	convulsions								1	0		1	0								7.6	3.14	3.98	0.48		10.9	296
1	71	8					0		AGE		0	1	1	2	0	0	0	0	0	1	diarrhea																				2.85	16.87	8.21	3.42		7.3
1	82	10.8					0		febrillle illness		0	0	0		1	0	0	0	0	1	fitting																				10	5.39	3.91	0.7		9.9	54
2	#REF!	23.8					0		Acute gastroenteritis with some dehydration	Pneumonia, Anemia	1	0	0		1	1	1	0	0	1	general body weakness, diarrhoea, vomiting							Negative	1	0		1	0								2.9					8.1	307
2	#REF!	16.9					0		cp		0	0	1	1	1	0	0	0	0	1																					5.2	3.3	1.68	0.21		12.6	320
2	#REF!	16.9					0		cp		0	0	1	1	1	0	0	0	0	1																					5.2	3.3	1.68	0.21		12.6	320
1	83	5.5					1	dss pt	sam		0	1	1	1	1	1	1	0	0	1	pedal edema	1																			6.3	2.78	2.93	0.59		7.5	356
1	162	34.4					0		malaria		0	0	0		1	0	0	0	0	0																					5	3.43	1.33	0.23		11.5	363
2	63	8.4					0		Pneumonia		0	0	0		1	1	0	0	0	0									1	0		1	0								7.3					9.5	351
1	76	9.25					0		pneumonia		0	0	0		1	0	0	0	0	1	sob
2	69	9.65					0		age		0	0	0		0	0	0	0	0	0
1	65	6.2					0		pneumonia		0	1	0		1	1	0	0	0	0																					2.5	22.65	1.8	0.55		7.8	300
1	#REF!	10.8					0		tonsillitis		0	0	0		0	1	0	0	0	0																					6.8	1.24	4.91	0.65		10.3	313
1	109	22					0		Exzema	Folliculitis	1	0	0		0	0	0	0	0	1	generalized rash								1	0		1	0								15.1	11.31	2.96	0.83		10.8	431
1	#REF!	11.3					0		febrill seizures	phargngeo tonsillitis	1	0	0		0	0	0	0	0	1	fitting
1	#REF!	19					0		phargyotonsilitis		0	0	0		1	0	0	0	0	0																					11.8	7.41	3.36	1.03		10.5	391
1	#REF!	8.3					0		Acute diarrheal disease		0	1	0		1	0	0	0	0	1	vomiting, diarrhoea							Negative	1	0		1	0								9	3.36	4.53	1.12		10.9	316
1	77	7.2					0		burns		0	0	0	1	1	0	0	0	0	1	diarrhea																				16.7	13.44	2.4	0.85		11.2	466
2	74	9.1					0		pneumonia		0	0	0		1	1	0	0	0	0																					14.2	9.06	4.32	0.82		11.4	372
1	#REF!	19.5					0		Hemothorax secondary to trauma	acute pharyngotonsillitis	1	0	0		1	1	0	0	0	1	difficulty breathing		Abnormal					Negative	1	0		1	0								10.2	6.94	2.5	0.76		8.8	381
2	88	10.5					0		uti		0	1	0		1	0	0	0	0	0	vomiting,headache																				15.6	12.89	1.37	1.34		5.1	171
1	#REF!	36.97					0		opp		0	0	0		0	0	0	0	0	1																					9.2	4.69	4	0.51		12.7	271
2	80	8.6					0		acute bronchitis		0	0	0		0	0	0	0	0	1	coughing and running nose
1	65	5.7					1	TB meningitis	meningoencephalitis		0	0	0		1	0	0	1	0	1	convulsions, AF bulging, neck stiffness	1						positive	1	0		1	0								9.9	4.43	4.42	1.06		7.7	498		84.4
2	80	8.6					0		acute bronchitis		0	0	0		0	0	0	0	0	0	coughing and running nose																				4.99	0.61	3.54	0.75		9.9	302
1	74	9					0		pneumonia		0	0	0		1	0	0	0	0	1	cough																				0.1					10.3	0
2	73	8					0		oral cadiadiasis		0	0	0		1	0	0	0	0	0																					2.38	17.33	4.71	1.76		9.4	563
2	73	8					0		oral cadiadiasis		0	0	0		1	0	0	0	0	0																					2.38	17.33	4.71	1.76		9.4	563
1	103	14.3					0		VOC	Sickle Cell Disease, Anemia	1	0	1	2	0	0	0	0	0	1	abdominal pain, joint pain in lower and upper limbs								1	0		1	0								3.37	25.07	6.2	2.43		7	434		35.4
1	#REF!	#REF!			3.6		0		meningitis		0	0	0		1	0	0	0	0	0	constipation																				11	3.11	7.22	0.67		7.9	188
1	#REF!	30.5					0		malaria		0	0	0		1	0	0	0	0	1	headache, diarrhea																				8.7	6.66	1.66	9.38		11.4	73
1	#REF!	30.5					0		malaria		0	0	0		1	0	0	0	0	1	headache, diarrhea																				8.7	6.66	1.66	9.38		11.4	73
1	102	15.5					0		uti		0	0	0		1	0	0	0	0	1	painful urination
1	102	15.5					0		uti		0	0	0		1	0	0	0	0	1	painful urination
1	102	15.5					0		uti		0	0	0		1	0	0	0	0	1	painful urination
1	122	18.6					0		Malaria	Arthritis	1	0	0		1	0	0	0	0	1	abdominal pain, pain in left thigh								1	0		1	0								19	12.27	3.95	2.77		10.9	454
1	66	10					0		AGE	trisomy 21	1	0	0		0	0	0	0	0	1	vomiting, diarrhea
1	64	5.4					0		Holt cram syndrome	Lobar Pneumonia	1	0	0		0	1	0	0	0	1	difficulty breathing		Abnormal (reduced lung density on right side, pericardial effusion)						1	0		1	0								9	3.98	4.49	0.53		12.4	110
2	#REF!	26.1					0		fittig		0	0	0		0	0	0	0	0	0	fitting																				3.5	1.24	1.94	0.33		11.4	404
2	#REF!	14.3					0		VOC	Sickle Cell Disease	1	0	0		0	0	0	0	0	1	abdominal pain, backache								1	0		1	0								2.28	16.51	4.51	1.78		8.4
1	74	7					0		SAM with wasting		0	1	1	1	0	0	1	0	0	1	diarrhoea			negative					1	0		1	0								8.3	1.87	5.51	0.92		8.8	614
1	85	11					0		Severe malaria	Severe anemia	1	0	0		0	0	0	0	0	0									1	0		1	0								3.1					2	100
1	114	20.85					0		Pneumonia		0	0	0		0	1	0	1	0	1	difficulty breathing, vomiting			negative				Negative	1	0		1	0			5	2				3.7	0.78	2.53	0.39		12.5	337
2	69	6.4					0		bronchiolitis		0	0	0		1	1	0	0	0	1	difficulty breathing, running nose								1	0		1	0			4	1									9.2
2	77.8	9.8				15	0		Hyperactive airway disease		0	0	0		0	1	0	1	0	1	difficulty breathing								1	0		1	0								17.4	10.16	5.97	1.27		10.8	561
1	76	8.7					0		Febrile illness		0	0	0		1	0	0	1	0	0									1	0		1	0								9	5.79	2.58	0.63		12.7	299		14.8
2	69	7.55					0		Pneumonia		0	0	0		1	1	0	0	0	1	difficulty breathing								1	0		1	0								18.7	12.94	4.79	0.97		10.3	383		12.9
1	66.5	5.6					0		SAM with severe wasting	Acute gastroenteritis with some dehydration, hirchsprung disease	1	0	1	1	1	0	0	1	0	1	vomiting, diarrhoea								1	0		1	0		0						7.8	3.76	3.44	0.6		10.8	495
1	#REF!	13					0		opp		0	0	0		0	0	0	0	0	1
1	74.5	#REF!					0		croup		0	0	0		0	0	0	0	0	1	difficulty breathing
2	60	5					0		meningoencephalitis		0	0	0		1	1	0	1	0	1	convulsions, AF bulging							Negative	1	0		1	0								15.5	7.42	5.81	2.26		14.5	78		31.1
2	74	11					0		ADD no dehydration		0		0		1	0	0	0	0	1	diarrhea , vomiting																				9.5	3.91	4.47	1.11		9.3	228
2	74	11					0		ADD no dehydration		0		0		1	0	0	0	0	1	diarrhea , vomiting																				9.5	3.91	4.47	1.11		9.3	228
1	#REF!	15.5				15	0		tonsillitis	acute adenitis	1	0	0		1	0	0	0	0	1	swollen left side of face								1	0		2	0								7.7	4.44	2.63	0.63		13.8	220
1	66	4.45					0		SAM with Severe wasting		0	0	1	1	0	0	0	0	0	1	vomiting diarrhea																				7.4	2.49	4.03	0.88		6.6	841
1	#REF!	6.5					0		Acute gastroenteritis with severe dehydration		0	0	0		1	0	0	0	0	1	irritable, poor BF, vomiting, diarrhoea								1	0		2	0		1						9	2.99	5.37	0.64		10.4	304
2	78.5	8.85					0		AGE		0	0	1	1	0	0	0	0	0	1	diarrhea , vomiting
2	78.5	8.85					0		AGE		0	0	1	1	0	0	0	0	0	1	diarrhea , vomiting
1	72	6.45					0		SAM with severe wasting	Pneumonia, dehydration, impetigo, PDD	1	0	0		0	1	1	1	0	1	diarrhoea, oral thrush, dermatosis								1	0		1	0								12.2	6.99	3.64	1.57		8.2	108		50.4
1	#REF!	24.7					0		hiv		0	1	0		0	0	0	0	0	0
2	#REF!	21					0		asthma		0	0	0		0	0	0	0	0	1	sob,cough
2	#REF!	21					0		asthma		0	0	0		0	0	0	0	0	1	sob,cough
2	75	6.75					0		Acute diarrheal disease with some dehydration		0	0	0		1	0	0	1	0	1	vomiting, diarrhoea								1	0		1	0								6.6	3.38	2.38	0.84		13.5	923
1	67	7.2					0		add dehydration		0	0	0		0	0	0	0	0	1	diarrhea																				10.8	4.01	5.42	1.37		9.2	538
1	73	7.5					0		add dehydration		0	0	1	2	0	0	0	0	0	1	diarrhea																				11.7	3.32	7.34	1.04		11.1	633
2	103.5	14.4					0		MAM		0	0	1	2	0	0	0	0	0	1	conjunctivitis																				13.2					11.8	268
2	#REF!	6.8					0		AGE		0	0	0		0	0	0	0	0	1	diarrhea																				9.2	5.11	3.18	0.91		9.7	351
1	#REF!	16					0		Febrile illness	dehydration, Cerebral palsy with spastic quadriplegia	1	0	0		1	0	0	0	0	1	generalized body weakness								1	0		2	0								3.3	1.04	2.07	0.19		6.2	441		24.1
1	68	5.8					0		SAM with Severe wasting		0	0	1	1	0	0	0	0	0	1	diarrhea																				9.4					9.6	469
2	#REF!	10.9					0		phargiotonsilitis		0	0	0		1	0	0	0	0	1	headache																				11.1	8.9	1.68	0.52		11.3	258
2	#REF!	6.3					0		coryzal illness		0	0	0		1	0	0	0	0	1	coughing
1	67	7.3					0		AGE		0	0	0		0	0	0	0	0	1	diarr
1	77	9.1					0		Febrile seizures		0	0	0		0	0	0	1	0	1	convulsions								1	0		1	0								18.4	12.95	4.73	0.72		10.6	640
2	116	19					0		febrile illness		0	0	0		0	0	0	0	0	1	abdominal pains																				2.89	24.8	2.2	1.91		8	376
2	71	7.5					0		febrile illness		0	0	0		1	0	0	0	0	0
1	80	9.7					0		Dysentery		0	0	0		0	0	0	0	0	1	diarrhoea, convulsions								1	0		2	0								8.9	7.18	1.17	0.54		8.1	425
1	64	6.8					0		urti		0	0	0		1	0	0	0	0	1	nasal congestion
1	56	5.4					0		urti		0	0	0		1	0	0	0	0	0																					9.3	3.34	5.22	0.74		11.2	473
1	81.5	11.25					0		febrile illness		0		0		0	0	0	0	0	1	connulvising																				10.3	6.99	2.19	1.11		11.6	44
2	90	12.1					0		Add		0	0	0		0	0	0	0	0	1	vomiting diarrhea																									9.8	290
2	73	7					0		AGE		0	0	0		0	0	0	0	0	1	vomiting diarrhea																				11	6.13	2.98	1.89		10.3
1	83	10.5					1	PTB	severe pneumonia	Oral candidiasis, moderate, PCPanemia	1	1	0		1	1	0	1	0	1	difficulty breathing	1	Abnormal (lymphadenopathy and pulmonary infiltrate)				negative	Negative		0		1	0								5.9					6.5	354		11.5
2	69	7.1					0		pneu		0	0	0		1	0	0	0	0	0	diarrhea																				20.1	15.46	3.3	1.35		6.6	5000
1	76.4	7.9					0		AGE		0	0	1	2	0	0	0	0	0	1	vomiting diarrhea
1	61	6.6					0		febrile illness		0	0	0		1	0	0	0	0	0
2	82	11.1					0		seizures		0	0	0		0	0	0	0	0	0
1	89	11					0		scd		0	0	0		0	0	0	0	0	1	jaundice																				11.2	4.02	5.85	1.33		10.5	247
2	1.67	60.2					0		syncope	Acute gastroenteritis	1	0	0		1	0	0	0	0	1	vomiting, diarrhoea, fainting									0		1	0		0						7.1	3.1	3.2	0.8		13.5	67
2	#REF!	9.75					0		AGE c some dehydration		0	0	0		0	0	0	0	0	0	vomiting diarrhea																				6.5	3.17	2.55	0.78		9.2	47
1	85	10.9					0		AGE c some dehydration		0	0	0		0	0	0	1	0	0	vomiting diarrhea																				5.5	11.9	1.72	0.53		11.9	236
1	88	12.1					0		tonsillitis	Acute diarrheal disease, URTI	1	0	0		1	1	0	0	0	1	diarrhoea								1	0		1	0								4.8	3.54	0.94	0.33		10.4	298
2	99	13					0		voc	scd	1	0	0		0	0	0	0	0	1	leg pain																				20.1	11.8	7.86	1.17		9.7	290
1	#REF!	12.05				14	0		Febrile seizures		0	0	0		1	0	0	0	0	1	fitting								1	0		2	0								5.8	4.4	1.15	0.24		12	243
1	81	13					0		UTI		0	0	0		1	0	0	0	0	0
2	72.4	7.4					0		meningitis		0	0	0		1	0	0	0	0	0	head																				3	14.89	13.68	1.63		8	260
2	#REF!	9.98					0		hyperactive airway disease		0	0	0		0	0	0	0	0	1	sob																				3.7	2.86	0.7	0.14		3.9	276
2	#REF!	10.84					0		hyperactive airway disease		0	0	0		0	0	0	0	0	1	sob																				3.7	2.86	0.7	0.14		3.9	276
2	145	28.6					0		UTI		0	0	0		1	0	0	0	0	1	headache																				3.8					12.7	150
2	81	9				12.7	1	PTB	Pneumonia	Oral candidiasis	1	0	1	1	1	1	0	0	0	1	swollen feet	1		negative				Negative	1	1		2	1	1							14.2					8.6	720
1	105	17.9					0		acute tonsillitis		0	0	0		0	0	0	0	0	1	coughing																				15.1	12.85	1.71	0.54		12	404
1	105	17.9					0		acute tonsillitis		0	0	0		0	0	0	0	0	1	coughing																				15.1	12.85	1.71	0.54		12	404
2	103	14.8					0		age		0	0	0		0	0	0	0	0	1	vomiting diarrhea
1	80	10					0		Febrile seizures		0	0	0		0	0	0	0	0	1	vomiting, convulsions								1	0		1	0								2.34	20.55	2.01	0.84		10.3	362
2	84	9					0		ADD no dehydration		0	0	0		0	0	0	0	0	1	diarrhea																				5.8	3.09	2.26	0.45		10.7	284
2	81	12					0		AGE c some dehydration		0	0	0		0	0	0	0	0	1	diarrhea , vomiting																				8.1	5.51	1.77	0.83		11	300
1	72	6.5					0		sam		0	0	1	1	0	0	0	1	0	1	limb swelling																				8.2	2.16	5.33	0.71		12.6	390
1	#REF!	8.5					0		epilepsy		0	0	0		0	0	0	0	0	1	seizure
2	#REF!	9.4					0		AGE c some dehydration		0	0	0		1	0	0	1	0	0	diarrhea																				10.4	6.49	3.03	0.88		12.3	401
2	148	25.9				14	0		chronic diarrhoea	dehydration	1	1	1	1	0	0	1	1	0	1	vomiting, diarrhoea, abdominal pain									0		2	0		0				19		2.4	0.78	1.4	0.22		11.1	154	157000
2	#REF!	9.4					0		AGE c some dehydration		0	0	0		1	0	0	1	0	0	diarrhea																				10.4	6.49	3.03	0.88		12.3	401
2	#REF!	9.4					0		AGE c some dehydration		0	0	0		1	0	0	1	0	0	diarrhea																				10.4	6.49	3.03	0.88		12.3	401
1	61	5.6					0		AGE c some dehydration		0	0	0		0	0	1	1	0	1	age																				9.3	8.9				8.9	276
2	78	7.5					0		fitting		0	0	0		0	0	0	0	0	1	seizure																				9.7	3.52	5.55	0.63		11.4	482
1	80	9.6					0		pneu		0	0	0		0	0	0	0	0	1	cou																				12.1	8.22	3	0.88		11.6	326
2	129	20.1					0		oral candidiasis	acute pharyngotonsillitis	1	0	1	1	1	0	1	1	0	1	mouth sores			negative					1	0		1	0								6.1					13.9	231		19.2
1	155	28.5					0		AGE		0		0		0	0	0	0	0	1	vomiting diarrhea
1	#REF!	14.7					0		Acute gastroenteritis with severe dehydration	febrile seizures	1	0	0		1	0	0	0	0	1	vomiting, diarrhoea, convulsions								1	0		2	0				2				4.1	1.98	1.58	0.54		10.6	197		23.5
1	110	18.3					0		Acute febrile illness	Epilepsy	1	0	0		1	0	0	0	0	1	headache								1	0		1	0		1		5				6.5	4.06	2.07	0.37		13	300
2	#REF!	15.2					0		focal seizures with LOC		0	0	0		0	0	0	0	0	1	convulsions								1	0		2	0								9.8					12	357		17.1
1	#REF!	20.2					0		complicated varicella zoster	sepsis	1	1	0		1	0	0	1	0	1	generalized sores on body with discharge											1									5.3	3.56	1.33	0.42		11	271		82.9
1	67	6.7					0		Acute gastroenteritis with some dehydration	Coryzal illness	1	0	1	2	0	1	0	1	0	1	vomiting, diarrhoea								1	0		2	0								6.4	1.85	4.07	0.48		11.9	381
2	163	39.3				20	0		Pneumonia	Acute gastroenteritis	1	0	0		1	1	0	0	0	1	general body weakness, diarrhoea, difficulty breathing, abdominal pain			negative						0		1	0								7.3	3.83	3.07	0.4		9.6	67
2	#REF!	10.7					0		prexia of unknown origin		0	0	0		0	0	0	0	0	0
2	72	6.7					0		sam		0	0	0	1	0	0	0	1	0	0
1	67	6.7					0		febrile illness		0	0	0		1	0	0	0	0	0
1	73	8.1					0		pneu		0	0	0		1	0	0	0	0	0																					11.9	5.62	5.58	0.7		9.4	435
2	100	14					0		Absence seizure		0	0	0		1	0	0	0	0	1	vomiting, convulsions, headache								1	0		1	0		0						10.9	5.79	4.25	0.86		12.3	450
[truncated: 3 more columns]
